# Supplementary material for: Genome-wide binding studies reveal DNA binding specificity mechanisms and functional interplay amongst Forkhead transcription factors
Source: Nucleic Acids Res. 2015 Nov 17;44(4):1566–78. doi: 10.1093/nar/gkv1120 (PMC4770209; doi:10.1093/nar/gkv1120)
Supplement: SUPPLEMENTARY DATA [file supp_gkv1120_nar-02024-f-2015-File003.xlsx]

## Sheet: Down_regulated
Probe Set ID	Gene Title	Gene Symbol	Representative Public ID	Alignments	strand	Chromosomal Location	Ensembl	Entrez Gene	SwissProt	RefSeq Protein ID	RefSeq Transcript ID	Gene Ontology Biological Process	Gene Ontology Cellular Component	Gene Ontology Molecular Function	Pathway	InterPro	1_EtOH	2_EtOH	1_LY	2_LY	Mean(EtOH)	Mean(LY)	Ratio(LY vs. EtOH)	Fold-Change(LY vs. EtOH)	p-value(not_paired)	q-value(not_paired)	p-value(paired)	q-value(paired)	log2_fc
239482_x_at	zinc finger protein 708	ZNF708	BF223715	chr19:21473959-21474492 (-) // 75.04 // p12	-	chr19p12	---	7562	P17019	NP_067092	NM_021269	0006351 // transcription, DNA-dependent // inferred from electronic annotation /// 0006355 // regulation of transcription, DNA-dependent // inferred from electronic annotation	0005622 // intracellular // inferred from electronic annotation /// 0005634 // nucleus // inferred from electronic annotation	0003676 // nucleic acid binding // inferred from electronic annotation /// 0003677 // DNA binding // inferred from electronic annotation /// 0008270 // zinc ion binding // inferred from electronic annotation /// 0046872 // metal ion binding // inferred from electronic annotation	---	---	291.783	289.694	86.7747	87.1591	290.737	86.9666	0.299125	-3.34308	4.99951e-07	0.00479793	2.84e-05	0.0614243	-1.74118
219230_at	transmembrane protein 100	TMEM100	NM_018286	chr17:53796989-53800142 (-) // 99.94 // q22	-	chr17q22	ENSG00000166292	55273	B3KT87 /// I3L214 /// Q9NV29	NP_001093110 /// NP_060756	NM_001099640 /// NM_018286	---	0016020 // membrane // inferred from electronic annotation /// 0016021 // integral to membrane // inferred from electronic annotation	---	---	---	99.3552	108.844	31.7107	32.0133	103.991	31.8617	0.306387	-3.26385	1.66723e-06	0.00479793	5.44e-05	0.0614243	-1.70657
219936_s_at	G protein-coupled receptor 87	GPR87	NM_023915	chr3:151011890-151034515 (-) // 98.57 // q25.1	-	chr3q24	ENSG00000138271	53836	Q9BY21	NP_076404	NM_023915	0007165 // signal transduction // inferred from electronic annotation /// 0007186 // G-protein coupled receptor signaling pathway // inferred from electronic annotation /// 0035589 // G-protein coupled purinergic nucleotide receptor signaling pathway // inferred from electronic annotation	0005886 // plasma membrane // inferred from electronic annotation /// 0016020 // membrane // inferred from electronic annotation /// 0016021 // integral to membrane // non-traceable author statement /// 0016021 // integral to membrane // inferred from electronic annotation	0004871 // signal transducer activity // inferred from electronic annotation /// 0004872 // receptor activity // inferred from electronic annotation /// 0004930 // G-protein coupled receptor activity // inferred from electronic annotation /// 0045028 // G-protein coupled purinergic nucleotide receptor activity // inferred from electronic annotation	GPCRDB_Class_A_Rhodopsin-like // GenMAPP	IPR000276 // GPCR, rhodopsin-like, 7TM // 4.7E-47	337.698	327.314	106.756	114.435	332.465	110.529	0.332451	-3.00796	1.78246e-06	0.00479793	8.69e-05	0.0614243	-1.58878
1554155_at	microcephalin 1	MCPH1	BC030702	chr8:6264077-6304148 (+) // 99.63 // p23.1	+	chr8p23.1	ENSG00000147316	79648	B4DWW2 /// E9PGU5 /// E9PH63 /// Q8NEM0	NP_001166045 /// NP_001166046 /// NP_078872	NM_001172574 /// NM_001172575 /// NM_024596	---	0005737 // cytoplasm // inferred from electronic annotation /// 0005815 // microtubule organizing center // inferred from electronic annotation /// 0005856 // cytoskeleton // inferred from electronic annotation	---	---	IPR001357 // BRCT domain // 5.2E-10 /// IPR022047 // Microcephalin protein // 2.2E-195	202.162	171.755	39.8202	42.044	186.34	40.917	0.219583	-4.55408	2.38319e-06	0.00517139	0.000135066	0.0614243	-2.18716
200799_at	heat shock 70kDa protein 1A /// heat shock 70kDa protein 1B	HSPA1A /// HSPA1B	NM_005345	chr6:31783336-31785723 (+) // 99.83 // p21.33	+	chr6p21.3	ENSG00000204389 /// ENSG00000215328 /// ENSG00000234475 /// ENSG00000235941 /// ENSG00000237724	3303 /// 3304	A8K5I0 /// B3KTT5 /// B4DFN9 /// B4DI39 /// B4DNT8 /// B4DNV4 /// B4DNX1 /// B4DVU9 /// B4DWK5 /// B4E1S9 /// B4E1T6 /// B4E388 /// B4E3B6 /// E7EP11 /// E7EP94 /// F5GZ62 /// F5H1D3 /// F8VZJ4 /// H0YG33 /// P08107 /// Q59EJ3 /// Q5SP16	NP_005336 /// NP_005337	NM_005345 /// NM_005346	0006402 // mRNA catabolic process // inferred from direct assay /// 0006916 // anti-apoptosis // traceable author statement /// 0006950 // response to stress // inferred from electronic annotation /// 0006986 // response to unfolded protein // inferred from direct assay /// 0008285 // negative regulation of cell proliferation // inferred from mutant phenotype /// 0010467 // gene expression // tra…	0005634 // nucleus // inferred from direct assay /// 0005737 // cytoplasm // inferred from direct assay /// 0005737 // cytoplasm // traceable author statement /// 0005737 // cytoplasm // inferred from electronic annotation /// 0005739 // mitochondrion // traceable author statement /// 0005783 // endoplasmic reticulum // traceable author statement /// 0005829 // cytosol // traceable author stateme…	0000166 // nucleotide binding // inferred from electronic annotation /// 0004872 // receptor activity // inferred from electronic annotation /// 0005515 // protein binding // inferred from physical interaction /// 0005524 // ATP binding // inferred from electronic annotation /// 0031625 // ubiquitin protein ligase binding // inferred from physical interaction /// 0044183 // protein binding involv…	---	IPR004753 // Cell shape determining protein MreB/Mrl // 1.1E-18 /// IPR004753 // Cell shape determining protein MreB/Mrl // 2.8E-10 /// IPR004753 // Cell shape determining protein MreB/Mrl // 1.1E-18 /// IPR013126 // Heat shock protein 70 family // 6.6E-279 /// IPR013126 // Heat shock protein 70 family // 1.4E-177 /// IPR013126 // Heat shock protein 70 family // 1.8E-278 /// IPR013126 // Heat sho…	9622.79	9084.61	3813.69	3918.99	9349.67	3865.93	0.413484	-2.41847	4.3807e-06	0.00629119	0.000143526	0.0614243	-1.2741
218819_at	integrator complex subunit 6	INTS6	NM_012141	chr13:51939363-52027134 (-) // 99.21 // q14.3	-	chr13q14.3	ENSG00000102786	26512	B3KQH5 /// B4DL13 /// B4E1J5 /// B4E2C8 /// C9J0C6 /// C9J885 /// C9JAV7 /// C9JVX2 /// C9JXP6 /// C9K0V7 /// F8WAV7 /// F8WBG1 /// G5E9X1 /// Q9UL03	NP_001035026 /// NP_001035027 /// NP_036273	NM_001039937 /// NM_001039938 /// NM_012141	0016180 // snRNA processing // inferred from direct assay	0005634 // nucleus // inferred from direct assay /// 0005634 // nucleus // inferred from electronic annotation /// 0005730 // nucleolus // inferred from direct assay /// 0015629 // actin cytoskeleton // inferred from direct assay /// 0032039 // integrator complex // inferred from direct assay	0004888 // transmembrane signaling receptor activity // traceable author statement /// 0005515 // protein binding // inferred from physical interaction	---	IPR002035 // von Willebrand factor, type A // 4.5E-11 /// IPR002035 // von Willebrand factor, type A // 2.5E-9	645.869	576.049	231.297	242.261	609.96	236.715	0.388083	-2.57677	9.76574e-06	0.006865	0.000307661	0.0614243	-1.36556
1555673_at	keratin associated protein 2-4 /// keratin associated protein 2-4-like	KRTAP2-4 /// LOC730755	BC012486	chr17:39215498-39216351 (-) // 94.21 // q21.2	-	chr17q21.2	ENSG00000212724 /// ENSG00000262862	730755 /// 85294	P0C7H8 /// Q9BYR9	NP_001158724 /// NP_149440	NM_001165252 /// NM_033184	---	0005882 // intermediate filament // inferred from electronic annotation /// 0045095 // keratin filament // inferred from electronic annotation	---	---	IPR002494 // High sulphur keratin-associated protein // 2.6E-14	798.916	819.648	336.204	302.775	809.215	319.052	0.394273	-2.53631	7.74135e-06	0.006865	0.000219318	0.0614243	-1.34273
207068_at	zinc finger protein 37 homolog (mouse)	ZFP37	NM_003408	chr9:115804173-115818996 (-) // 94.62 // q32	-	chr9q32	ENSG00000136866	7539	G3V3L7 /// Q9Y6Q3	NP_003399	NM_003408	0006351 // transcription, DNA-dependent // inferred from electronic annotation /// 0006355 // regulation of transcription, DNA-dependent // non-traceable author statement /// 0006355 // regulation of transcription, DNA-dependent // inferred from electronic annotation /// 0008283 // cell proliferation // inferred from electronic annotation /// 0030154 // cell differentiation // inferred from elect…	0005622 // intracellular // inferred from electronic annotation /// 0005634 // nucleus // non-traceable author statement /// 0005634 // nucleus // inferred from electronic annotation	0003676 // nucleic acid binding // inferred from electronic annotation /// 0003677 // DNA binding // inferred from electronic annotation /// 0003700 // sequence-specific DNA binding transcription factor activity // non-traceable author statement /// 0008270 // zinc ion binding // non-traceable author statement /// 0008270 // zinc ion binding // inferred from electronic annotation /// 0046872 // m…	---	IPR001909 // Krueppel-associated box // 1.4E-15 /// IPR007087 // Zinc finger, C2H2 // 1.4E-9 /// IPR007087 // Zinc finger, C2H2 // 2.3E-9 /// IPR007087 // Zinc finger, C2H2 // 6.3E-9 /// IPR007087 // Zinc finger, C2H2 // 9.8E-10 /// IPR007087 // Zinc finger, C2H2 // 2.1E-9 /// IPR007087 // Zinc finger, C2H2 // 1.0E-8 /// IPR007087 // Zinc finger, C2H2 // 2.3E-10 /// IPR007087 // Zinc finger, C2H2…	152.884	143.462	60.5789	56.8309	148.098	58.6748	0.39619	-2.52404	5.59159e-06	0.006865	6.52e-05	0.0614243	-1.33574
223412_at	kelch repeat and BTB (POZ) domain containing 7	KBTBD7	AL136782	chr13:41765709-41768619 (-) // 98.43 // q14.11	-	chr13q14.11	ENSG00000120696	84078	B2RDL4 /// B4DS80 /// Q6FI68 /// Q8WVZ9	NP_115514	NM_032138	---	---	0005515 // protein binding // inferred from physical interaction	---	IPR006652 // Kelch repeat type 1 // 4.0E-12 /// IPR011705 // BTB/Kelch-associated // 2.9E-20 /// IPR013069 // BTB/POZ // 5.2E-30	236.702	234.579	89.0126	99.3285	235.638	94.0294	0.399041	-2.50601	8.64396e-06	0.006865	0.000196032	0.0614243	-1.32539
200800_s_at	heat shock 70kDa protein 1A /// heat shock 70kDa protein 1B	HSPA1A /// HSPA1B	NM_005345	chr6:31783336-31785723 (+) // 99.83 // p21.33	+	chr6p21.3	ENSG00000204388 /// ENSG00000204389 /// ENSG00000212866 /// ENSG00000215328 /// ENSG00000224501 /// ENSG00000231555 /// ENSG00000232804 /// ENSG00000234475 /// ENSG00000235941 /// ENSG00000237724	3303 /// 3304	A8K5I0 /// B3KTT5 /// B4DFN9 /// B4DI39 /// B4DNT8 /// B4DNV4 /// B4DNX1 /// B4DVU9 /// B4DWK5 /// B4E1S9 /// B4E1T6 /// B4E388 /// B4E3B6 /// E7EP11 /// E7EP94 /// F5GZ62 /// F5H1D3 /// F8VZJ4 /// H0YG33 /// P08107 /// Q59EJ3 /// Q5SP16	NP_005336 /// NP_005337	NM_005345 /// NM_005346	0006402 // mRNA catabolic process // inferred from direct assay /// 0006916 // anti-apoptosis // traceable author statement /// 0006950 // response to stress // inferred from electronic annotation /// 0006986 // response to unfolded protein // inferred from direct assay /// 0008285 // negative regulation of cell proliferation // inferred from mutant phenotype /// 0010467 // gene expression // tra…	0005634 // nucleus // inferred from direct assay /// 0005737 // cytoplasm // inferred from direct assay /// 0005737 // cytoplasm // traceable author statement /// 0005737 // cytoplasm // inferred from electronic annotation /// 0005739 // mitochondrion // traceable author statement /// 0005783 // endoplasmic reticulum // traceable author statement /// 0005829 // cytosol // traceable author stateme…	0000166 // nucleotide binding // inferred from electronic annotation /// 0004872 // receptor activity // inferred from electronic annotation /// 0005515 // protein binding // inferred from physical interaction /// 0005524 // ATP binding // inferred from electronic annotation /// 0031625 // ubiquitin protein ligase binding // inferred from physical interaction /// 0044183 // protein binding involv…	---	IPR004753 // Cell shape determining protein MreB/Mrl // 1.1E-18 /// IPR004753 // Cell shape determining protein MreB/Mrl // 2.8E-10 /// IPR004753 // Cell shape determining protein MreB/Mrl // 7.6E-19 /// IPR004753 // Cell shape determining protein MreB/Mrl // 2.0E-19 /// IPR004753 // Cell shape determining protein MreB/Mrl // 1.1E-18 /// IPR004753 // Cell shape determining protein MreB/Mrl // 1.4…	4091.74	4011.2	1727.27	1552.48	4051.11	1637.52	0.404218	-2.47391	9.00253e-06	0.006865	0.000135738	0.0614243	-1.3068
244565_at	H6 family homeobox 2	HMX2	AI685824	chr10:124909724-124910188 (+) // 91.59 // q26.13	+	chr10q26.13	ENSG00000188816	3167	A2RU54	NP_005510	NM_005519	0006351 // transcription, DNA-dependent // inferred from electronic annotation /// 0006355 // regulation of transcription, DNA-dependent // inferred from electronic annotation /// 0007275 // multicellular organismal development // inferred from electronic annotation /// 0007399 // nervous system development // inferred from electronic annotation /// 0007420 // brain development // inferred from e…	0005634 // nucleus // inferred from electronic annotation	0003677 // DNA binding // inferred from electronic annotation /// 0003700 // sequence-specific DNA binding transcription factor activity // inferred from electronic annotation /// 0043565 // sequence-specific DNA binding // inferred from electronic annotation	---	IPR001356 // Homeodomain // 1.5E-24	346.68	342.377	140.614	152.012	344.521	146.202	0.424362	-2.35648	6.66998e-06	0.006865	0.000169408	0.0614243	-1.23663
219382_at	SERTA domain containing 3	SERTAD3	NM_013368	chr19:40946750-40948505 (-) // 85.21 // q13.2	-	chr19q13.2	ENSG00000167565	29946	Q9UJW9	NP_037500 /// NP_976219	NM_013368 /// NM_203344	0006351 // transcription, DNA-dependent // inferred from electronic annotation /// 0006355 // regulation of transcription, DNA-dependent // inferred from electronic annotation /// 0030308 // negative regulation of cell growth // inferred from direct assay /// 0045893 // positive regulation of transcription, DNA-dependent // inferred from electronic annotation	0005634 // nucleus // inferred from direct assay /// 0005634 // nucleus // inferred from electronic annotation	0005515 // protein binding // inferred from physical interaction	---	IPR009263 // SERTA // 5.0E-20	374.836	361.836	165.524	154.745	368.28	160.049	0.434584	-2.30105	7.28666e-06	0.006865	0.000101671	0.0614243	-1.20229
226316_at	RNA binding motif protein 26	RBM26	BF592957	chr13:79885962-79887809 (-) // 95.4 // q31.1	-	chr13q31.1	ENSG00000139746	64062	B4DZH7 /// E2PSN0 /// Q5T8P6 /// Q7L643	NP_071401	NM_022118	0006397 // mRNA processing // inferred from electronic annotation /// 0010923 // negative regulation of phosphatase activity // inferred from direct assay	---	0000166 // nucleotide binding // inferred from electronic annotation /// 0003676 // nucleic acid binding // inferred from electronic annotation /// 0003723 // RNA binding // inferred from electronic annotation /// 0005515 // protein binding // inferred from physical interaction /// 0008270 // zinc ion binding // inferred from electronic annotation /// 0046872 // metal ion binding // inferred from…	---	IPR000504 // RNA recognition motif domain // 1.5E-9	352.079	323.271	147.079	150.145	337.368	148.604	0.440481	-2.27025	9.87279e-06	0.006865	0.000238461	0.0614243	-1.18285
204363_at	coagulation factor III (thromboplastin, tissue factor)	F3	NM_001993	chr1:94994872-95007315 (-) // 84.35 // p21.3	-	chr1p22-p21	---	2152	B2R6M5 /// P13726 /// Q86SE7 /// Q86WH3 /// Q8NCW7	NP_001171567 /// NP_001984	NM_001178096 /// NM_001993	0001938 // positive regulation of endothelial cell proliferation // inferred from direct assay /// 0002541 // activation of plasma proteins involved in acute inflammatory response // inferred from direct assay /// 0002543 // activation of blood coagulation via clotting cascade // inferred by curator /// 0006916 // anti-apoptosis // traceable author statement /// 0006919 // activation of cysteine-…	0005576 // extracellular region // inferred from electronic annotation /// 0005615 // extracellular space // inferred from direct assay /// 0005615 // extracellular space // inferred from electronic annotation /// 0005737 // cytoplasm // inferred from electronic annotation /// 0005886 // plasma membrane // traceable author statement /// 0005886 // plasma membrane // non-traceable author statement…	0002020 // protease binding // inferred from physical interaction /// 0002020 // protease binding // inferred from electronic annotation /// 0005515 // protein binding // inferred from physical interaction /// 0005543 // phospholipid binding // inferred from direct assay /// 0043498 // cell surface binding // inferred from direct assay	---	---	685.098	710.244	331.363	335.591	697.558	333.469	0.478053	-2.09182	7.53944e-06	0.006865	0.000142531	0.0614243	-1.06476
206261_at	zinc finger protein 239	ZNF239	NM_005674	chr10:44051794-44063907 (-) // 99.66 // q11.21	-	chr10q11.22-q11.23	ENSG00000196793	8187	A8K7J8 /// Q16600	NP_001092752 /// NP_001092753 /// NP_001092754 /// NP_005665	NM_001099282 /// NM_001099283 /// NM_001099284 /// NM_005674	0006351 // transcription, DNA-dependent // inferred from electronic annotation /// 0006355 // regulation of transcription, DNA-dependent // inferred from electronic annotation	0005622 // intracellular // inferred from electronic annotation /// 0005634 // nucleus // inferred from electronic annotation	0003676 // nucleic acid binding // inferred from electronic annotation /// 0003677 // DNA binding // inferred from electronic annotation /// 0003677 // DNA binding // traceable author statement /// 0003723 // RNA binding // traceable author statement /// 0008270 // zinc ion binding // inferred from electronic annotation /// 0046872 // metal ion binding // inferred from electronic annotation	---	IPR007087 // Zinc finger, C2H2 // 2.5E-8 /// IPR007087 // Zinc finger, C2H2 // 6.6E-9 /// IPR007087 // Zinc finger, C2H2 // 3.7E-8 /// IPR007087 // Zinc finger, C2H2 // 2.5E-8 /// IPR007087 // Zinc finger, C2H2 // 7.1E-10 /// IPR007087 // Zinc finger, C2H2 // 9.4E-8 /// IPR007087 // Zinc finger, C2H2 // 4.3E-9 /// IPR007087 // Zinc finger, C2H2 // 2.6E-8 /// IPR007087 // Zinc finger, C2H2 // 2.6E…	399.905	405.534	194.288	191.637	402.711	192.958	0.479149	-2.08704	6.47661e-06	0.006865	0.000147323	0.0614243	-1.06146
215243_s_at	gap junction protein, beta 3, 31kDa	GJB3	AF099730	chr1:35246789-35252018 (+) // 94.89 // p34.3	+	chr1p34	ENSG00000188910	2707	A1YRJ5 /// O75712	NP_001005752 /// NP_076872	NM_001005752 /// NM_024009	0001701 // in utero embryonic development // inferred from electronic annotation /// 0001890 // placenta development // inferred from electronic annotation /// 0007154 // cell communication // non-traceable author statement /// 0007154 // cell communication // inferred from electronic annotation /// 0007605 // sensory perception of sound // inferred from electronic annotation /// 0043588 // skin …	0005886 // plasma membrane // inferred from electronic annotation /// 0005921 // gap junction // non-traceable author statement /// 0005921 // gap junction // inferred from electronic annotation /// 0005922 // connexon complex // inferred from electronic annotation /// 0016020 // membrane // inferred from electronic annotation /// 0016021 // integral to membrane // inferred from electronic annota…	0005243 // gap junction channel activity // non-traceable author statement	Calcium_regulation_in_cardiac_cells // GenMAPP	IPR013092 // Connexin, N-terminal // 4.1E-53 /// IPR019570 // Gap junction protein, cysteine-rich domain // 7.0E-30	313.829	304.079	157.829	155.759	308.916	156.79	0.507552	-1.97024	1.10517e-05	0.006865	0.000182552	0.0614243	-0.97838
244407_at	cytochrome P450, family 39, subfamily A, polypeptide 1	CYP39A1	AI796334	chr6:46619274-46620070 (-) // 87.96 // p12.3	-	chr6p21.1-p11.2	---	51302	B7Z786 /// Q9NYL5	NP_057677	NM_016593	0006629 // lipid metabolic process // inferred from electronic annotation /// 0006699 // bile acid biosynthetic process // inferred from direct assay /// 0006699 // bile acid biosynthetic process // traceable author statement /// 0006699 // bile acid biosynthetic process // inferred from electronic annotation /// 0006707 // cholesterol catabolic process // inferred from electronic annotation /// …	0005783 // endoplasmic reticulum // inferred from electronic annotation /// 0005789 // endoplasmic reticulum membrane // traceable author statement /// 0005789 // endoplasmic reticulum membrane // inferred from electronic annotation /// 0005792 // microsome // traceable author statement /// 0005792 // microsome // inferred from electronic annotation /// 0016020 // membrane // inferred from electr…	0004497 // monooxygenase activity // inferred from electronic annotation /// 0005506 // iron ion binding // inferred from electronic annotation /// 0008387 // steroid 7-alpha-hydroxylase activity // inferred from electronic annotation /// 0008396 // oxysterol 7-alpha-hydroxylase activity // inferred from direct assay /// 0008396 // oxysterol 7-alpha-hydroxylase activity // inferred from electroni…	---	---	82.8003	81.9077	42.4181	42.287	82.353	42.3526	0.514281	-1.94446	1.03442e-05	0.006865	0.000188615	0.0614243	-0.95937
235147_at	---	---	R56118	chr2:200324234-200326142 (+) // 99.06 // q33.1	+	---	---	---	---	---	---	---	---	---	---	---	301.247	304.516	156.711	156.831	302.877	156.77	0.517606	-1.93197	1.08464e-05	0.006865	0.000195413	0.0614243	-0.95008
212993_at	NACC family member 2, BEN and BTB (POZ) domain containing	NACC2	AA114166	chr9:138898384-138902358 (-) // 92.34 // q34.3	-	chr9q34.3	ENSG00000148411	138151	Q96BF6	NP_653254	NM_144653	0008284 // positive regulation of cell proliferation // inferred from sequence or structural similarity /// 0045892 // negative regulation of transcription, DNA-dependent // inferred from sequence or structural similarity /// 0051260 // protein homooligomerization // inferred from sequence or structural similarity	0005634 // nucleus // inferred from sequence or structural similarity /// 0016604 // nuclear body // inferred from sequence or structural similarity	---	---	IPR013069 // BTB/POZ // 9.5E-27 /// IPR018379 // BEN domain // 1.4E-13	1372.25	1325.66	645.28	675.509	1348.74	660.223	0.489504	-2.04288	1.15384e-05	0.00695338	0.000266932	0.0614243	-1.03059
206829_x_at	zinc finger protein 430	ZNF430	NM_025189	chr19:21203447-21241217 (+) // 87.47 // p12	+	chr19p12	ENSG00000118620	80264	A8K360 /// Q2NKJ9 /// Q69YQ2 /// Q9H8G1	NP_001166142 /// NP_079465	NM_001172671 /// NM_025189	0006351 // transcription, DNA-dependent // inferred from electronic annotation /// 0006355 // regulation of transcription, DNA-dependent // inferred from electronic annotation	0005622 // intracellular // inferred from electronic annotation /// 0005634 // nucleus // inferred from electronic annotation	0003676 // nucleic acid binding // inferred from electronic annotation /// 0003677 // DNA binding // inferred from electronic annotation /// 0008270 // zinc ion binding // inferred from electronic annotation /// 0046872 // metal ion binding // inferred from electronic annotation	---	IPR001909 // Krueppel-associated box // 8.8E-25 /// IPR007087 // Zinc finger, C2H2 // 1.5E-8 /// IPR007087 // Zinc finger, C2H2 // 6.5E-8 /// IPR007087 // Zinc finger, C2H2 // 1.6E-9 /// IPR007087 // Zinc finger, C2H2 // 2.0E-8 /// IPR007087 // Zinc finger, C2H2 // 5.3E-8 /// IPR007087 // Zinc finger, C2H2 // 3.2E-8 /// IPR007087 // Zinc finger, C2H2 // 4.3E-8 /// IPR007087 // Zinc finger, C2H2 /…	711.851	768.473	335.649	313.431	739.62	324.351	0.438535	-2.28032	1.28754e-05	0.00708048	0.000390485	0.0630406	-1.18923
222239_s_at	integrator complex subunit 6	INTS6	AL117626	chr13:51939641-51956199 (-) // 96.09 // q14.3	-	chr13q14.3	ENSG00000102786	26512	B3KQH5 /// B4DL13 /// B4E1J5 /// B4E2C8 /// C9J0C6 /// C9J885 /// C9JAV7 /// C9JVX2 /// C9JXP6 /// C9K0V7 /// F8WAV7 /// F8WBG1 /// G5E9X1 /// Q9UL03	NP_001035026 /// NP_001035027 /// NP_036273	NM_001039937 /// NM_001039938 /// NM_012141	0016180 // snRNA processing // inferred from direct assay	0005634 // nucleus // inferred from direct assay /// 0005634 // nucleus // inferred from electronic annotation /// 0005730 // nucleolus // inferred from direct assay /// 0015629 // actin cytoskeleton // inferred from direct assay /// 0032039 // integrator complex // inferred from direct assay	0004888 // transmembrane signaling receptor activity // traceable author statement /// 0005515 // protein binding // inferred from physical interaction	---	IPR002035 // von Willebrand factor, type A // 4.5E-11 /// IPR002035 // von Willebrand factor, type A // 2.5E-9	327.579	330.796	158.403	167.829	329.184	163.048	0.49531	-2.01894	1.27972e-05	0.00708048	0.000198615	0.0614243	-1.0136
213150_at	homeobox A10	HOXA10	BF792917	chr7:27210223-27214191 (-) // 95.91 // p15.2	-	chr7p15.2	ENSG00000253293	3206	P31260 /// Q5I0Y5	NP_061824	NM_018951 /// NM_153715 /// NR_037939	0006351 // transcription, DNA-dependent // inferred from electronic annotation /// 0006355 // regulation of transcription, DNA-dependent // inferred from electronic annotation /// 0007275 // multicellular organismal development // inferred from electronic annotation /// 0007275 // multicellular organismal development // traceable author statement /// 0007283 // spermatogenesis // traceable author…	0005634 // nucleus // inferred from electronic annotation /// 0005667 // transcription factor complex // inferred from electronic annotation	0003677 // DNA binding // inferred from electronic annotation /// 0003700 // sequence-specific DNA binding transcription factor activity // inferred from electronic annotation /// 0005515 // protein binding // inferred from physical interaction /// 0043565 // sequence-specific DNA binding // inferred from electronic annotation	---	IPR001356 // Homeodomain // 8.4E-25	545.51	528.397	268.494	277.038	536.885	272.732	0.50799	-1.96854	1.25833e-05	0.00708048	0.000259608	0.0614243	-0.97713
211756_at	parathyroid hormone-like hormone	PTHLH	BC005961	chr12:28115262-28123001 (-) // 79.0 // p11.22	-	chr12p12.1-p11.2	ENSG00000087494	5744	P12272 /// Q53XY9	NP_002811 /// NP_945315 /// NP_945316 /// NP_945317	NM_002820 /// NM_198964 /// NM_198965 /// NM_198966	0001501 // skeletal system development // inferred from direct assay /// 0001501 // skeletal system development // inferred from electronic annotation /// 0001958 // endochondral ossification // inferred from electronic annotation /// 0002076 // osteoblast development // inferred from electronic annotation /// 0007189 // adenylate cyclase-activating G-protein coupled receptor signaling pathway //…	0005576 // extracellular region // traceable author statement /// 0005576 // extracellular region // inferred from electronic annotation /// 0005615 // extracellular space // traceable author statement /// 0005622 // intracellular // inferred from electronic annotation /// 0005634 // nucleus // inferred from direct assay /// 0005634 // nucleus // inferred from electronic annotation /// 0005730 //…	0005179 // hormone activity // inferred from electronic annotation /// 0005179 // hormone activity // traceable author statement /// 0051428 // peptide hormone receptor binding // inferred from direct assay	---	IPR001415 // Parathyroid hormone/parathyroid hormone-related protein // 2.9E-55	239.329	255.829	113.268	118.837	247.441	116.019	0.468878	-2.13275	1.32093e-05	0.00711121	0.000128515	0.0614243	-1.09272
228964_at	PR domain containing 1, with ZNF domain	PRDM1	AI692659	chr6:106557173-106557809 (+) // 95.34 // q21	+	chr6q21	ENSG00000057657	639	A1YZ20 /// A8K0J1 /// B2REA4 /// B2REA5 /// B4DW27 /// F5H6S3 /// O75626 /// Q3SYG0 /// Q658W0	NP_001189 /// NP_878911	NM_001198 /// NM_182907	0000122 // negative regulation of transcription from RNA polymerase II promoter // inferred from electronic annotation /// 0000122 // negative regulation of transcription from RNA polymerase II promoter // traceable author statement /// 0001701 // in utero embryonic development // inferred from electronic annotation /// 0001892 // embryonic placenta development // inferred from electronic annotat…	0005622 // intracellular // inferred from electronic annotation /// 0005634 // nucleus // inferred from electronic annotation /// 0005737 // cytoplasm // inferred from direct assay /// 0005737 // cytoplasm // inferred from electronic annotation	0003676 // nucleic acid binding // inferred from electronic annotation /// 0003677 // DNA binding // inferred from electronic annotation /// 0003700 // sequence-specific DNA binding transcription factor activity // traceable author statement /// 0008270 // zinc ion binding // inferred from electronic annotation /// 0042826 // histone deacetylase binding // inferred from electronic annotation /// …	---	IPR001214 // SET domain // 1.3E-11 /// IPR001214 // SET domain // 6.0E-9 /// IPR007087 // Zinc finger, C2H2 // 3.6E-8 /// IPR007087 // Zinc finger, C2H2 // 2.6E-8 /// IPR007087 // Zinc finger, C2H2 // 3.0E-8 /// IPR007087 // Zinc finger, C2H2 // 2.1E-8	107.845	104.304	50.0887	53.4116	106.06	51.7236	0.487681	-2.05052	1.445e-05	0.00764366	0.000326039	0.0614243	-1.03599
206290_s_at	regulator of G-protein signaling 7	RGS7	NM_002924	chr1:240938814-241520385 (-) // 98.3 // q43	-	chr1q43|1q23.1	ENSG00000182901	6000	B7Z223 /// B7Z257 /// P49802 /// Q45FD9 /// Q45FE0 /// Q5T3H5	NP_002915	NM_002924	0007186 // G-protein coupled receptor signaling pathway // inferred from electronic annotation /// 0008277 // regulation of G-protein coupled receptor protein signaling pathway // non-traceable author statement /// 0009968 // negative regulation of signal transduction // inferred from electronic annotation /// 0035556 // intracellular signal transduction // inferred from electronic annotation ///…	0005737 // cytoplasm // not recorded /// 0005834 // heterotrimeric G-protein complex // inferred from electronic annotation /// 0005886 // plasma membrane // not recorded	0004871 // signal transducer activity // inferred from electronic annotation /// 0005096 // GTPase activator activity // not recorded	Calcium_regulation_in_cardiac_cells // GenMAPP /// Smooth_muscle_contraction // GenMAPP	IPR000342 // Regulator of G protein signalling // 1.4E-38 /// IPR000342 // Regulator of G protein signalling // 1.3E-38 /// IPR000342 // Regulator of G protein signalling // 4.4E-39 /// IPR000342 // Regulator of G protein signalling // 1.1E-38 /// IPR000591 // DEP domain // 3.4E-20 /// IPR000591 // DEP domain // 3.2E-20 /// IPR000591 // DEP domain // 3.3E-20 /// IPR000591 // DEP domain // 1.5E-9 …	2207.68	2168.12	1102.33	1152.27	2187.7	1127.02	0.515147	-1.94119	1.4577e-05	0.00764366	0.000274997	0.0614243	-0.9569
243521_at	zinc finger, X-linked, duplicated A	ZXDA	AW590862	chrX:57931865-57932324 (-) // 98.29 // p11.21	-	chrXp11.1	ENSG00000198205	7789	A8K9H1 /// P98168	NP_009087	NM_007156	0006351 // transcription, DNA-dependent // inferred from electronic annotation /// 0006355 // regulation of transcription, DNA-dependent // inferred from electronic annotation /// 0045893 // positive regulation of transcription, DNA-dependent // inferred from mutant phenotype	0005622 // intracellular // inferred from electronic annotation /// 0005634 // nucleus // non-traceable author statement /// 0005634 // nucleus // inferred from electronic annotation	0003676 // nucleic acid binding // inferred from electronic annotation /// 0003700 // sequence-specific DNA binding transcription factor activity // inferred from mutant phenotype /// 0005515 // protein binding // inferred from physical interaction /// 0008270 // zinc ion binding // inferred from electronic annotation /// 0046872 // metal ion binding // inferred from electronic annotation /// 007…	---	IPR007087 // Zinc finger, C2H2 // 2.1E-8 /// IPR007087 // Zinc finger, C2H2 // 1.1E-8	1476.49	1283.3	533.261	502.288	1376.51	517.545	0.375983	-2.65969	1.4877e-05	0.0076978	9.81e-05	0.0614243	-1.41126
1555789_s_at	PHD finger protein 23	PHF23	AY099328	chr17:7138979-7142770 (-) // 89.96 // p13.1	-	chr17p13.1	ENSG00000040633	79142	B3KVH8 /// B4DLK6 /// C9J6D8 /// I3L0X3 /// I3L0Y2 /// I3L1N0 /// I3L2W6 /// I3L410 /// I3L4Q4 /// Q9BUL5	NP_077273	NM_024297	---	---	0008270 // zinc ion binding // inferred from electronic annotation /// 0046872 // metal ion binding // inferred from electronic annotation	---	IPR019787 // Zinc finger, PHD-finger // 6.6E-12 /// IPR019787 // Zinc finger, PHD-finger // 5.1E-12 /// IPR019787 // Zinc finger, PHD-finger // 3.7E-12 /// IPR019787 // Zinc finger, PHD-finger // 6.5E-12	445.223	407.643	189.841	174.364	426.021	181.939	0.427066	-2.34156	1.63874e-05	0.0076978	8.55e-05	0.0614243	-1.22747
238738_at	---	---	AW361702	chr16:74330958-74332054 (+) // 84.92 // q23.1	+	---	---	---	---	---	---	---	---	---	---	---	379.367	396.197	189.885	199.487	387.69	194.626	0.502014	-1.99198	1.58314e-05	0.0076978	0.00016791	0.0614243	-0.9942
233085_s_at	nucleic acid binding protein 1	NABP1	AV734843	chr2:192548211-192551664 (+) // 85.35 // q32.3	+	chr2q32.3	ENSG00000173559	64859	F8WAF5 /// H7C0W4 /// Q96AH0	NP_001026886 /// NP_001241665	NM_001031716 /// NM_001254736 /// NM_022837 /// NR_024415 /// NR_045622 /// NR_045623	0000724 // double-strand break repair via homologous recombination // inferred from mutant phenotype /// 0006281 // DNA repair // inferred from mutant phenotype /// 0006281 // DNA repair // inferred from electronic annotation /// 0006974 // response to DNA damage stimulus // inferred from mutant phenotype /// 0006974 // response to DNA damage stimulus // inferred from electronic annotation /// 00…	0005634 // nucleus // inferred from direct assay /// 0005634 // nucleus // inferred from electronic annotation /// 0070876 // SOSS complex // inferred from direct assay	0003676 // nucleic acid binding // inferred from electronic annotation /// 0003677 // DNA binding // inferred from electronic annotation /// 0003697 // single-stranded DNA binding // inferred from sequence or structural similarity /// 0003697 // single-stranded DNA binding // inferred from electronic annotation /// 0003723 // RNA binding // inferred from electronic annotation	---	IPR004365 // Nucleic acid binding, OB-fold, tRNA/helicase-type // 6.5E-11 /// IPR004365 // Nucleic acid binding, OB-fold, tRNA/helicase-type // 1.5E-10	838.514	852.433	450.599	433.271	845.447	441.849	0.522624	-1.91342	1.51833e-05	0.0076978	0.000275093	0.0614243	-0.93616
206067_s_at	Wilms tumor 1	WT1	NM_024426	chr11:32409323-32457077 (-) // 95.15 // p13	-	chr11p13	ENSG00000184937	7490	E9PKS2 /// E9PPW3 /// H0Y3F0 /// H0Y7K5 /// H0YED9 /// P19544 /// Q6PI38	NP_000369 /// NP_001185480 /// NP_001185481 /// NP_077742 /// NP_077744	NM_000378 /// NM_001198551 /// NM_001198552 /// NM_024424 /// NM_024425 /// NM_024426	0000122 // negative regulation of transcription from RNA polymerase II promoter // inferred from direct assay /// 0001570 // vasculogenesis // inferred from sequence or structural similarity /// 0001570 // vasculogenesis // inferred from electronic annotation /// 0001656 // metanephros development // inferred from electronic annotation /// 0001657 // ureteric bud development // inferred from sequ…	0005622 // intracellular // inferred from electronic annotation /// 0005634 // nucleus // inferred from direct assay /// 0005634 // nucleus // inferred from electronic annotation /// 0005654 // nucleoplasm // inferred from direct assay /// 0005654 // nucleoplasm // inferred from electronic annotation /// 0005730 // nucleolus // inferred from electronic annotation /// 0005737 // cytoplasm // infer…	0001077 // RNA polymerase II core promoter proximal region sequence-specific DNA binding transcription factor activity involved in positive regulation of transcription // inferred from sequence or structural similarity /// 0003676 // nucleic acid binding // inferred from electronic annotation /// 0003677 // DNA binding // inferred from electronic annotation /// 0003690 // double-stranded DNA bind…	---	IPR000976 // Wilm's tumour protein, N-terminal // 6.2E-92 /// IPR000976 // Wilm's tumour protein, N-terminal // 1.0E-133 /// IPR000976 // Wilm's tumour protein, N-terminal // 1.4E-162 /// IPR000976 // Wilm's tumour protein, N-terminal // 1.3E-93 /// IPR000976 // Wilm's tumour protein, N-terminal // 2.1E-164 /// IPR007087 // Zinc finger, C2H2 // 1.2E-9 /// IPR007087 // Zinc finger, C2H2 // 2.7E-8 …	278.095	275.261	149.935	151.083	276.675	150.508	0.543989	-1.83827	1.62169e-05	0.0076978	0.000256805	0.0614243	-0.87835
236526_x_at	chromosome 5 open reading frame 44	C5orf44	BE222610	chr5:64926050-64926532 (+) // 98.57 // q12.3	+	chr5q12.3	ENSG00000253251	80006	A5PLN9 /// B7ZLB5 /// B7ZLB7 /// D6RB83 /// F5GXC3 /// H0YBF8 /// Q6ZNX1	NP_001087224 /// NP_001087225 /// NP_001230666 /// NP_079217	NM_001093755 /// NM_001093756 /// NM_001243737 /// NM_024941 /// NR_003545	---	---	---	---	---	390.956	410.52	149.825	172.062	400.62	160.559	0.400777	-2.49515	1.86295e-05	0.0077545	0.000136378	0.0614243	-1.31913
1557257_at	B-cell CLL/lymphoma 10	BCL10	AA994334	chr1:85740069-85742280 (-) // 85.59 // p22.3	-	chr1p22	---	8915	A2TDT2 /// O95999 /// Q5VUF1	NP_003912	NM_003921	0001843 // neural tube closure // inferred from sequence or structural similarity /// 0002224 // toll-like receptor signaling pathway // inferred by curator /// 0002237 // response to molecule of bacterial origin // inferred from expression pattern /// 0002250 // adaptive immune response // traceable author statement /// 0002906 // negative regulation of mature B cell apoptotic process // inferre…	0001772 // immunological synapse // inferred from electronic annotation /// 0005622 // intracellular // inferred from electronic annotation /// 0005634 // nucleus // inferred from direct assay /// 0005737 // cytoplasm // inferred from direct assay /// 0005737 // cytoplasm // inferred from electronic annotation /// 0005764 // lysosome // inferred from direct assay /// 0005829 // cytosol // inferre…	0002020 // protease binding // inferred from physical interaction /// 0003713 // transcription coactivator activity // inferred from direct assay /// 0005515 // protein binding // inferred from physical interaction /// 0008022 // protein C-terminus binding // inferred from physical interaction /// 0008134 // transcription factor binding // inferred from physical interaction /// 0019209 // kinase …	---	---	241.541	248.036	128.556	133.065	244.768	130.791	0.534349	-1.87144	1.83029e-05	0.0077545	0.000227859	0.0614243	-0.90415
228345_at	cysteine-rich hydrophobic domain 1	CHIC1	AI745136	chrX:72905739-72906944 (+) // 80.18 // q13.2	+	chrXq13.2	---	53344	B7Z3I1 /// B7Z4S5 /// Q5VXU3	NP_001034929	NM_001039840	---	0005886 // plasma membrane // inferred from electronic annotation /// 0016020 // membrane // inferred from electronic annotation /// 0016023 // cytoplasmic membrane-bounded vesicle // inferred from electronic annotation /// 0031410 // cytoplasmic vesicle // inferred from electronic annotation	---	---	---	359.933	349.016	187.378	192.317	354.433	189.832	0.535594	-1.86709	1.79302e-05	0.0077545	0.000314479	0.0614243	-0.90079
219299_at	tRNA methyltransferase 12 homolog (S. cerevisiae)	TRMT12	NM_017956	chr8:125463061-125465090 (+) // 91.65 // q24.13	+	chr8q24.13	ENSG00000183665	55039	E5RHH6 /// Q53H54	NP_060426	NM_017956	0008033 // tRNA processing // inferred from electronic annotation /// 0032259 // methylation // inferred from electronic annotation	---	0008168 // methyltransferase activity // inferred from electronic annotation /// 0016740 // transferase activity // inferred from electronic annotation	---	IPR003402 // tRNA transferase Trm5/Tyw2 // 1.3E-33	1127.04	1131.66	595.436	618.951	1129.37	607.079	0.537549	-1.86029	1.81689e-05	0.0077545	0.000264486	0.0614243	-0.89556
227766_at	ligase IV, DNA, ATP-dependent	LIG4	AI829314	chr13:108859793-108860457 (-) // 92.76 // q33.3	-	chr13q33-q34	ENSG00000174405	3981	A8K8Q4 /// B2RBW4 /// P49917	NP_001091738 /// NP_002303 /// NP_996820	NM_001098268 /// NM_002312 /// NM_206937	0000012 // single strand break repair // inferred from direct assay /// 0001701 // in utero embryonic development // inferred from sequence or structural similarity /// 0001701 // in utero embryonic development // inferred from electronic annotation /// 0002328 // pro-B cell differentiation // inferred from sequence or structural similarity /// 0002328 // pro-B cell differentiation // inferred fr…	0000793 // condensed chromosome // inferred from direct assay /// 0005634 // nucleus // inferred from direct assay /// 0005634 // nucleus // inferred from electronic annotation /// 0005654 // nucleoplasm // traceable author statement /// 0005730 // nucleolus // inferred from direct assay /// 0005737 // cytoplasm // inferred from direct assay /// 0005886 // plasma membrane // inferred from direct …	0000166 // nucleotide binding // inferred from electronic annotation /// 0003677 // DNA binding // inferred from direct assay /// 0003677 // DNA binding // inferred from electronic annotation /// 0003909 // DNA ligase activity // inferred from direct assay /// 0003909 // DNA ligase activity // traceable author statement /// 0003909 // DNA ligase activity // inferred from electronic annotation ///…	---	IPR001357 // BRCT domain // 1.1E-12 /// IPR001357 // BRCT domain // 1.1E-8 /// IPR012308 // DNA ligase, ATP-dependent, N-terminal // 8.6E-49 /// IPR012309 // DNA ligase, ATP-dependent, C-terminal // 7.6E-17 /// IPR012310 // DNA ligase, ATP-dependent, central // 6.1E-59 /// IPR021536 // DNA ligase IV // 7.1E-24	323.378	321.043	176.914	179.07	322.202	177.988	0.552416	-1.81023	1.8543e-05	0.0077545	0.000280169	0.0614243	-0.85618
228038_at	SRY (sex determining region Y)-box 2	SOX2	AI669815	chr3:181431611-181432221 (+) // 97.13 // q26.33	+	chr3q26.3-q27	ENSG00000181449	6657	B2R6J0 /// P48431	NP_003097	NM_003106	0000122 // negative regulation of transcription from RNA polymerase II promoter // inferred from sequence or structural similarity /// 0001649 // osteoblast differentiation // inferred from direct assay /// 0001654 // eye development // inferred from expression pattern /// 0001714 // endodermal cell fate specification // inferred from direct assay /// 0006325 // chromatin organization // non-trac…	0005634 // nucleus // inferred by curator /// 0005634 // nucleus // inferred from direct assay /// 0005634 // nucleus // non-traceable author statement /// 0005634 // nucleus // inferred from electronic annotation /// 0005667 // transcription factor complex // traceable author statement /// 0005737 // cytoplasm // inferred from direct assay /// 0005829 // cytosol // inferred from direct assay	0003677 // DNA binding // inferred from direct assay /// 0003677 // DNA binding // non-traceable author statement /// 0003677 // DNA binding // inferred from electronic annotation /// 0003700 // sequence-specific DNA binding transcription factor activity // inferred from direct assay /// 0003700 // sequence-specific DNA binding transcription factor activity // non-traceable author statement /// 0…	---	IPR009071 // High mobility group, superfamily // 3.0E-30 /// IPR022097 // Transcription factor SOX // 5.8E-34	77.738	81.7796	33.1674	37.2045	79.7333	35.128	0.44057	-2.26979	2.10148e-05	0.00785494	0.000142925	0.0614243	-1.18256
206163_at	mab-21-like 1 (C. elegans)	MAB21L1	NM_005584	chr13:36048339-36050439 (-) // 75.57 // q13.3	-	chr13q13	ENSG00000180660	4081	B2R805 /// F1T0A2 /// Q13394	NP_005575	NM_005584	0007275 // multicellular organismal development // inferred from electronic annotation /// 0008284 // positive regulation of cell proliferation // inferred from electronic annotation /// 0009653 // anatomical structure morphogenesis // traceable author statement /// 0043010 // camera-type eye development // inferred from electronic annotation /// 0048568 // embryonic organ development // inferred…	0005634 // nucleus // inferred from electronic annotation	---	---	IPR024810 // Mab-21 domain // 1.7E-229	80.5092	80.8888	35.8164	39.8899	80.6991	37.7983	0.468387	-2.13498	2.16695e-05	0.00785494	0.000293807	0.0614243	-1.09423
214639_s_at	homeobox A1	HOXA1	S79910	chr7:27132933-27135531 (-) // 97.4 // p15.2	-	chr7p15.3	ENSG00000105991	3198	E7ERT8 /// P49639 /// Q16125	NP_005513 /// NP_705873	NM_005522 /// NM_153620	0006351 // transcription, DNA-dependent // inferred from electronic annotation /// 0006355 // regulation of transcription, DNA-dependent // inferred from electronic annotation /// 0006357 // regulation of transcription from RNA polymerase II promoter // inferred from electronic annotation /// 0007275 // multicellular organismal development // traceable author statement /// 0007275 // multicellula…	0005634 // nucleus // inferred from electronic annotation	0003677 // DNA binding // inferred from electronic annotation /// 0003700 // sequence-specific DNA binding transcription factor activity // inferred from electronic annotation /// 0005515 // protein binding // inferred from physical interaction /// 0043565 // sequence-specific DNA binding // inferred from electronic annotation	---	IPR001356 // Homeodomain // 3.3E-26	265.384	291.884	134.679	134.167	278.318	134.422	0.482982	-2.07047	2.07634e-05	0.00785494	0.000317979	0.0614243	-1.04996
224704_at	trinucleotide repeat containing 6A	TNRC6A	N21600	chr16:24801174-24837542 (+) // 98.23 // p12.1	+	chr16p11.2	ENSG00000090905	27327	B3KSX2 /// B4DST4 /// G8JLL8 /// H3BRT3 /// H3BTQ1 /// H7C269 /// I3L218 /// I3L3S5 /// Q8NDV7	NP_055309	NM_014494	0006417 // regulation of translation // inferred from electronic annotation /// 0007219 // Notch signaling pathway // traceable author statement /// 0009267 // cellular response to starvation // inferred from electronic annotation /// 0010467 // gene expression // traceable author statement /// 0031047 // gene silencing by RNA // inferred from electronic annotation /// 0035278 // negative regulat…	0000932 // cytoplasmic mRNA processing body // inferred from direct assay /// 0000932 // cytoplasmic mRNA processing body // inferred from electronic annotation /// 0005737 // cytoplasm // inferred from electronic annotation /// 0005829 // cytosol // traceable author statement /// 0035068 // micro-ribonucleoprotein complex // inferred from direct assay	0000166 // nucleotide binding // inferred from electronic annotation /// 0003676 // nucleic acid binding // inferred from electronic annotation /// 0003723 // RNA binding // inferred from electronic annotation	---	IPR019486 // Argonaute hook domain // 1.1E-28	553.116	537.933	296.843	281.244	545.471	288.939	0.529703	-1.88785	2.19132e-05	0.00785494	0.000232897	0.0614243	-0.91674
206300_s_at	parathyroid hormone-like hormone	PTHLH	NM_002820	chr12:28115520-28122894 (-) // 92.66 // p11.22	-	chr12p12.1-p11.2	ENSG00000087494	5744	P12272 /// Q53XY9	NP_002811 /// NP_945315 /// NP_945316 /// NP_945317	NM_002820 /// NM_198964 /// NM_198965 /// NM_198966	0001501 // skeletal system development // inferred from direct assay /// 0001501 // skeletal system development // inferred from electronic annotation /// 0001958 // endochondral ossification // inferred from electronic annotation /// 0002076 // osteoblast development // inferred from electronic annotation /// 0007189 // adenylate cyclase-activating G-protein coupled receptor signaling pathway //…	0005576 // extracellular region // traceable author statement /// 0005576 // extracellular region // inferred from electronic annotation /// 0005615 // extracellular space // traceable author statement /// 0005622 // intracellular // inferred from electronic annotation /// 0005634 // nucleus // inferred from direct assay /// 0005634 // nucleus // inferred from electronic annotation /// 0005730 //…	0005179 // hormone activity // inferred from electronic annotation /// 0005179 // hormone activity // traceable author statement /// 0051428 // peptide hormone receptor binding // inferred from direct assay	---	IPR001415 // Parathyroid hormone/parathyroid hormone-related protein // 2.9E-55	124.767	123.538	68.894	66.5944	124.151	67.7345	0.545581	-1.83291	1.97059e-05	0.00785494	0.000267991	0.0614243	-0.87413
222872_x_at	nucleic acid binding protein 1	NABP1	AU157541	chr2:192542870-192552291 (+) // 91.26 // q32.3	+	chr2q32.3	ENSG00000173559	64859	F8WAF5 /// H7C0W4 /// Q96AH0	NP_001026886 /// NP_001241665	NM_001031716 /// NM_001254736 /// NM_022837 /// NR_024415 /// NR_045622 /// NR_045623	0000724 // double-strand break repair via homologous recombination // inferred from mutant phenotype /// 0006281 // DNA repair // inferred from mutant phenotype /// 0006281 // DNA repair // inferred from electronic annotation /// 0006974 // response to DNA damage stimulus // inferred from mutant phenotype /// 0006974 // response to DNA damage stimulus // inferred from electronic annotation /// 00…	0005634 // nucleus // inferred from direct assay /// 0005634 // nucleus // inferred from electronic annotation /// 0070876 // SOSS complex // inferred from direct assay	0003676 // nucleic acid binding // inferred from electronic annotation /// 0003677 // DNA binding // inferred from electronic annotation /// 0003697 // single-stranded DNA binding // inferred from sequence or structural similarity /// 0003697 // single-stranded DNA binding // inferred from electronic annotation /// 0003723 // RNA binding // inferred from electronic annotation	---	IPR004365 // Nucleic acid binding, OB-fold, tRNA/helicase-type // 6.5E-11 /// IPR004365 // Nucleic acid binding, OB-fold, tRNA/helicase-type // 1.5E-10	1026.83	990.329	549.194	553.316	1008.41	551.253	0.546652	-1.82932	2.03809e-05	0.00785494	0.000309348	0.0614243	-0.8713
236219_at	solute carrier family 35, member G1	SLC35G1	AI452512	chr10:95663131-95663577 (+) // 96.54 // q23.33	+	chr10q23.33	ENSG00000176273	159371	B7ZKP0 /// B7ZKP1 /// Q2M3R5	NP_001128130 /// NP_694958	NM_001134658 /// NM_153226	---	0016020 // membrane // inferred from electronic annotation /// 0016021 // integral to membrane // inferred from electronic annotation	---	---	IPR000620 // Drug/metabolite transporter // 2.8E-20 /// IPR000620 // Drug/metabolite transporter // 1.2E-13	131.309	134.579	73.7133	72.9244	132.933	73.3177	0.551536	-1.81312	1.98837e-05	0.00785494	0.00030403	0.0614243	-0.85847
229347_at	uncharacterized LOC100505738	LOC100505738	AI857587	chr5:8460218-8460931 (+) // 93.44 // p15.31	+	---	---	100505738	---	---	NR_039989	---	---	---	---	---	608.972	674.937	297.449	306.589	641.106	301.984	0.471036	-2.12298	2.22208e-05	0.0078701	0.000206058	0.0614243	-1.08609
207219_at	zinc finger protein 643	ZNF643	NM_023070	chr1:40915778-40929352 (+) // 99.54 // p34.2	+	chr1p34.2	ENSG00000187801	65243	B3KRI0 /// D3DPV3 /// E7EN37 /// E9PS66 /// Q9UJL9	NP_075558	NM_023070	0006351 // transcription, DNA-dependent // inferred from electronic annotation /// 0006355 // regulation of transcription, DNA-dependent // inferred from electronic annotation	0005622 // intracellular // inferred from electronic annotation /// 0005634 // nucleus // inferred from electronic annotation	0003676 // nucleic acid binding // inferred from electronic annotation /// 0003677 // DNA binding // inferred from electronic annotation /// 0003700 // sequence-specific DNA binding transcription factor activity // inferred from electronic annotation /// 0008270 // zinc ion binding // inferred from electronic annotation /// 0046872 // metal ion binding // inferred from electronic annotation	---	IPR001909 // Krueppel-associated box // 7.8E-27 /// IPR003309 // Transcription regulator SCAN // 6.6E-8 /// IPR003309 // Transcription regulator SCAN // 1.4E-9 /// IPR007087 // Zinc finger, C2H2 // 8.9E-10 /// IPR007087 // Zinc finger, C2H2 // 9.9E-9 /// IPR007087 // Zinc finger, C2H2 // 1.0E-8 /// IPR007087 // Zinc finger, C2H2 // 8.2E-10 /// IPR007087 // Zinc finger, C2H2 // 9.1E-9 /// IPR00708…	252.112	243.608	138.843	136.328	247.824	137.58	0.555153	-1.80131	2.37143e-05	0.00812333	0.000284165	0.0614243	-0.84904
238614_x_at	zinc finger protein 430	ZNF430	AW954842	chr19:21242337-21243010 (+) // 83.84 // p12	+	chr19p12	ENSG00000118620	80264	A8K360 /// Q2NKJ9 /// Q69YQ2 /// Q9H8G1	NP_001166142 /// NP_079465	NM_001172671 /// NM_025189	0006351 // transcription, DNA-dependent // inferred from electronic annotation /// 0006355 // regulation of transcription, DNA-dependent // inferred from electronic annotation	0005622 // intracellular // inferred from electronic annotation /// 0005634 // nucleus // inferred from electronic annotation	0003676 // nucleic acid binding // inferred from electronic annotation /// 0003677 // DNA binding // inferred from electronic annotation /// 0008270 // zinc ion binding // inferred from electronic annotation /// 0046872 // metal ion binding // inferred from electronic annotation	---	IPR001909 // Krueppel-associated box // 8.8E-25 /// IPR007087 // Zinc finger, C2H2 // 1.5E-8 /// IPR007087 // Zinc finger, C2H2 // 6.5E-8 /// IPR007087 // Zinc finger, C2H2 // 1.6E-9 /// IPR007087 // Zinc finger, C2H2 // 2.0E-8 /// IPR007087 // Zinc finger, C2H2 // 5.3E-8 /// IPR007087 // Zinc finger, C2H2 // 3.2E-8 /// IPR007087 // Zinc finger, C2H2 // 4.3E-8 /// IPR007087 // Zinc finger, C2H2 /…	540.23	488.542	221.631	240.311	513.738	230.782	0.449223	-2.22607	2.54586e-05	0.00827358	0.000676785	0.0651939	-1.1545
209567_at	RRS1 ribosome biogenesis regulator homolog (S. cerevisiae)	RRS1	BC001811	chr8:67341276-67342966 (+) // 98.37 // q13.1	+	chr8q13.1	ENSG00000179041	23212	Q15050	NP_055984	NM_015169	0007080 // mitotic metaphase plate congression // inferred from mutant phenotype /// 0042254 // ribosome biogenesis // inferred from electronic annotation	0000794 // condensed nuclear chromosome // inferred from direct assay /// 0005634 // nucleus // inferred from electronic annotation /// 0005730 // nucleolus // inferred from direct assay /// 0005730 // nucleolus // inferred from electronic annotation /// 0005783 // endoplasmic reticulum // inferred from electronic annotation	---	---	IPR007023 // Ribosomal biogenesis regulatory protein // 1.2E-63	1172.47	1099.5	613.493	592.634	1135.41	602.973	0.531069	-1.883	2.75118e-05	0.00835202	0.000240758	0.0614243	-0.91305
218708_at	NTF2-like export factor 1	NXT1	NM_013248	chr20:23331489-23335372 (+) // 99.9 // p11.21	+	chr20p12-p11.2	ENSG00000132661	29107	Q9UKK6	NP_037380	NM_013248	0006405 // RNA export from nucleus // inferred from electronic annotation /// 0006611 // protein export from nucleus // inferred from electronic annotation /// 0006810 // transport // inferred from electronic annotation /// 0015031 // protein transport // inferred from electronic annotation	0005622 // intracellular // inferred from electronic annotation /// 0005634 // nucleus // inferred from electronic annotation /// 0005643 // nuclear pore // inferred from electronic annotation /// 0005643 // nuclear pore // traceable author statement /// 0005737 // cytoplasm // inferred from electronic annotation /// 0005737 // cytoplasm // traceable author statement	0005515 // protein binding // inferred from physical interaction /// 0008536 // Ran GTPase binding // inferred from electronic annotation	---	IPR002075 // Nuclear transport factor 2 // 2.4E-32	1162.33	1177.82	635.971	665.757	1170.09	650.692	0.556119	-1.79818	2.68861e-05	0.00835202	0.000311807	0.0614243	-0.84657
212723_at	jumonji domain containing 6	JMJD6	AK021780	chr17:74714532-74722754 (-) // 94.19 // q25.1	-	chr17q25	ENSG00000070495	23210	B2WTI3 /// B2WTI4 /// Q6NYC1	NP_001074930 /// NP_055982	NM_001081461 /// NM_015167	0001568 // blood vessel development // inferred from electronic annotation /// 0001822 // kidney development // inferred from electronic annotation /// 0002040 // sprouting angiogenesis // inferred from sequence or structural similarity /// 0002040 // sprouting angiogenesis // inferred from electronic annotation /// 0006351 // transcription, DNA-dependent // inferred from electronic annotation //…	0005634 // nucleus // inferred from direct assay /// 0005634 // nucleus // inferred from electronic annotation /// 0005654 // nucleoplasm // inferred from direct assay /// 0005654 // nucleoplasm // inferred from electronic annotation /// 0005730 // nucleolus // inferred from direct assay /// 0005730 // nucleolus // inferred from electronic annotation /// 0005886 // plasma membrane // inferred fro…	0003723 // RNA binding // traceable author statement /// 0003723 // RNA binding // inferred from electronic annotation /// 0003727 // single-stranded RNA binding // inferred from direct assay /// 0004872 // receptor activity // inferred from electronic annotation /// 0005506 // iron ion binding // inferred from direct assay /// 0005515 // protein binding // inferred from physical interaction /// …	---	IPR003347 // JmjC domain // 1.2E-33 /// IPR003347 // JmjC domain // 1.0E-33 /// IPR003347 // JmjC domain // 1.5E-33	1650.23	1581.16	909.605	894.674	1615.32	902.079	0.55847	-1.79061	2.72069e-05	0.00835202	0.000307081	0.0614243	-0.84049
215629_s_at	deleted in lymphocytic leukemia 2 (non-protein coding) /// deleted in lymphocytic leukemia 2-like	DLEU2 /// DLEU2L	AA905286	chr1:64012752-64016307 (+) // 54.63 // p31.3	+	chr13q14.3 /// chr1p31-p22	ENSG00000231607	79469 /// 8847	O43262 /// Q05CF6	---	NR_002612 /// NR_002771	---	---	---	---	---	225.783	226.366	131.787	130.038	226.074	130.909	0.579054	-1.72695	2.7999e-05	0.00843649	0.000359696	0.0621485	-0.78823
213528_at	methyltransferase like 18	METTL18	AL035369	chr1:169761674-169764099 (-) // 98.89 // q24.2	-	chr1q24.2	ENSG00000171806	92342	O95568 /// Q5TI78	NP_219486	NM_033418	0006479 // protein methylation // inferred from electronic annotation /// 0032259 // methylation // inferred from electronic annotation	0005737 // cytoplasm // inferred from electronic annotation	0008168 // methyltransferase activity // inferred from electronic annotation /// 0008276 // protein methyltransferase activity // inferred from electronic annotation /// 0016740 // transferase activity // inferred from electronic annotation	---	IPR007848 // Methyltransferase small domain // 6.5E-9 /// IPR010456 // Ribosomal L11 methyltransferase, PrmA // 7.2E-10 /// IPR019410 // Nicotinamide N-methyltransferase-like // 1.9E-8 /// IPR019410 // Nicotinamide N-methyltransferase-like // 4.3E-8	535.691	563.09	209.34	243.829	549.22	225.927	0.41136	-2.43096	2.82432e-05	0.00844704	0.000176833	0.0614243	-1.28153
205300_s_at	small nuclear ribonucleoprotein 35kDa (U11/U12)	SNRNP35	NM_022717	chr12:123942706-123950933 (+) // 99.45 // q24.31	+	chr12q24.31	ENSG00000184209	11066	Q16560	NP_073208 /// NP_851030	NM_007020 /// NM_022717 /// NM_180699 /// NM_180703	0006397 // mRNA processing // inferred from electronic annotation /// 0008380 // RNA splicing // inferred by curator /// 0008380 // RNA splicing // inferred from electronic annotation	0005634 // nucleus // inferred from direct assay /// 0005634 // nucleus // inferred from electronic annotation /// 0005681 // spliceosomal complex // inferred from electronic annotation /// 0005689 // U12-type spliceosomal complex // inferred from direct assay	0000166 // nucleotide binding // inferred from electronic annotation /// 0003676 // nucleic acid binding // inferred from electronic annotation /// 0003723 // RNA binding // inferred from electronic annotation	---	IPR000504 // RNA recognition motif domain // 7.7E-22 /// IPR000504 // RNA recognition motif domain // 8.0E-22	435.232	422.445	238.414	245.879	428.791	242.119	0.564653	-1.771	2.88162e-05	0.00855505	0.000433126	0.0642178	-0.82456
229349_at	lin-28 homolog B (C. elegans)	LIN28B	AL039884	chr6:105529939-105531206 (+) // 97.68 // q21 /// chr7:49545524-49546782 (-) // 91.97 // p12.2	+	chr6q21	ENSG00000187772	389421	A7E2T3 /// Q6ZN17	NP_001004317	NM_001004317	0006355 // regulation of transcription, DNA-dependent // inferred from electronic annotation /// 0010587 // miRNA catabolic process // inferred from mutant phenotype /// 0031047 // gene silencing by RNA // inferred from electronic annotation /// 0031054 // pre-miRNA processing // inferred from mutant phenotype /// 0031123 // RNA 3'-end processing // inferred from mutant phenotype	0005634 // nucleus // inferred from direct assay /// 0005634 // nucleus // inferred from electronic annotation /// 0005730 // nucleolus // inferred from direct assay /// 0005737 // cytoplasm // inferred from direct assay /// 0005737 // cytoplasm // inferred from electronic annotation /// 0005739 // mitochondrion // inferred from direct assay	0003676 // nucleic acid binding // inferred from electronic annotation /// 0003677 // DNA binding // inferred from electronic annotation /// 0003723 // RNA binding // inferred from direct assay /// 0003723 // RNA binding // inferred from electronic annotation /// 0005515 // protein binding // inferred from physical interaction /// 0008270 // zinc ion binding // inferred from electronic annotation…	---	IPR002059 // Cold-shock protein, DNA-binding // 6.2E-21	860.829	924.118	416.497	453.24	891.914	434.481	0.487134	-2.05282	2.9753e-05	0.00857464	0.000148928	0.0614243	-1.03761
238729_x_at	salvador homolog 1 (Drosophila)	SAV1	BF983202	chr14:51130896-51131650 (-) // 99.6 // q22.1 /// chr4:144831666-144832422 (-) // 97.75 // q31.21	-	chr14q13-q23	ENSG00000151748	60485	B3KTQ1 /// G3V453 /// H0YJ02 /// H0YJH0 /// H0YJT4 /// Q9H4B6	NP_068590	NM_021818	0001942 // hair follicle development // inferred from electronic annotation /// 0007165 // signal transduction // inferred from electronic annotation /// 0030216 // keratinocyte differentiation // inferred from electronic annotation /// 0035329 // hippo signaling cascade // inferred from sequence or structural similarity /// 0035329 // hippo signaling cascade // traceable author statement /// 003…	0005634 // nucleus // inferred from direct assay /// 0005634 // nucleus // inferred from electronic annotation /// 0005737 // cytoplasm // inferred from direct assay /// 0005737 // cytoplasm // inferred from electronic annotation /// 0005829 // cytosol // traceable author statement	0005515 // protein binding // inferred from physical interaction	---	---	893.689	851.579	492.352	481.74	872.378	487.018	0.558263	-1.79127	2.9944e-05	0.00857464	0.000306924	0.0614243	-0.84098
204695_at	cell division cycle 25 homolog A (S. pombe)	CDC25A	AI343459	chr3:48198668-48229889 (-) // 96.57 // p21.31	-	chr3p21	ENSG00000164045	993	A8K3D9 /// C9JFR5 /// C9JH94 /// D8KXX0 /// P30304	NP_001780 /// NP_963861	NM_001789 /// NM_201567	0000075 // cell cycle checkpoint // traceable author statement /// 0000079 // regulation of cyclin-dependent protein kinase activity // traceable author statement /// 0000082 // G1/S transition of mitotic cell cycle // traceable author statement /// 0000082 // G1/S transition of mitotic cell cycle // inferred from electronic annotation /// 0000084 // S phase of mitotic cell cycle // traceable aut…	0005622 // intracellular // inferred from electronic annotation /// 0005634 // nucleus // inferred from electronic annotation /// 0005654 // nucleoplasm // traceable author statement /// 0005737 // cytoplasm // inferred from electronic annotation /// 0005829 // cytosol // traceable author statement	0004721 // phosphoprotein phosphatase activity // inferred from electronic annotation /// 0004725 // protein tyrosine phosphatase activity // inferred from electronic annotation /// 0005515 // protein binding // inferred from physical interaction /// 0016787 // hydrolase activity // inferred from electronic annotation /// 0019901 // protein kinase binding // inferred from physical interaction	Cell_cycle_KEGG // GenMAPP /// G1_to_S_cell_cycle_Reactome // GenMAPP	IPR000751 // M-phase inducer phosphatase // 2.1E-95 /// IPR000751 // M-phase inducer phosphatase // 6.2E-20 /// IPR000751 // M-phase inducer phosphatase // 7.6E-56 /// IPR001763 // Rhodanese-like domain // 8.8E-19 /// IPR001763 // Rhodanese-like domain // 7.8E-19	1218.58	1261.58	693.396	710.579	1239.89	701.933	0.566126	-1.76639	2.9318e-05	0.00857464	0.00031125	0.0614243	-0.82081
1555920_at	chromobox homolog 3	CBX3	BU683892	chr7:26242041-26248176 (+) // 94.17 // p15.2	+	chr7p15.2	ENSG00000122565	11335	B8ZZ43 /// C9JMM0 /// Q13185	NP_009207 /// NP_057671	NM_007276 /// NM_016587	0006338 // chromatin remodeling // non-traceable author statement /// 0006351 // transcription, DNA-dependent // inferred from electronic annotation /// 0006355 // regulation of transcription, DNA-dependent // inferred from electronic annotation /// 0016568 // chromatin modification // inferred from electronic annotation /// 0045892 // negative regulation of transcription, DNA-dependent // inferr…	0000779 // condensed chromosome, centromeric region // inferred from sequence or structural similarity /// 0000785 // chromatin // inferred from direct assay /// 0005634 // nucleus // inferred from direct assay /// 0005634 // nucleus // inferred from electronic annotation /// 0005635 // nuclear envelope // inferred from sequence or structural similarity /// 0005637 // nuclear inner membrane // no…	0005515 // protein binding // inferred from physical interaction /// 0019899 // enzyme binding // inferred from physical interaction /// 0019904 // protein domain specific binding // inferred from physical interaction /// 0042802 // identical protein binding // inferred from physical interaction	Circadian_Exercise // GenMAPP	---	240.59	238.043	139.512	134.485	239.314	136.975	0.572369	-1.74713	3.07216e-05	0.00867427	0.000351847	0.0614243	-0.80499
1554455_at	lines homolog (Drosophila)	LINS	BC010363	chr15:101113715-101142386 (-) // 96.88 // q26.3	-	chr15q26.3	ENSG00000140471	55180	B4DQT3 /// H0YKU3 /// H0YM78 /// H0YMK4 /// H0YMQ0 /// H3BNM9 /// H3BNS6 /// Q8NG48	NP_001035706	NM_001040614 /// NM_001040615 /// NM_001040616 /// NM_018148 /// NM_181739 /// NM_181740	---	---	---	---	---	252.843	225.238	114.122	116.047	238.641	115.081	0.482232	-2.07369	3.15966e-05	0.00879825	0.000488209	0.0642178	-1.0522
236634_at	chromosome 8 open reading frame 48	C8orf48	AA496024	chr8:13425075-13425796 (+) // 72.91 // p22	+	chr8p22	ENSG00000164743	157773	Q96LL4	NP_001007091	NM_001007090	---	---	0005515 // protein binding // inferred from physical interaction	---	---	174.444	197.518	86.2235	88.9833	185.638	87.5922	0.471845	-2.11934	3.43172e-05	0.00888691	0.000265597	0.0614243	-1.08362
226458_at	---	---	AL559202	chr1:40722501-40723639 (-) // 27.28 // p34.2	-	---	ENSG00000259943	---	---	---	---	---	---	---	---	---	872.579	955.579	436.329	466.079	913.139	450.958	0.493857	-2.02488	3.40391e-05	0.00888691	0.00016583	0.0614243	-1.01784
228173_at	GNAS complex locus	GNAS	AA810695	chr20:57482764-57484082 (+) // 92.27 // q13.32	+	chr20q13.3	ENSG00000087460	2778	A2A2R6 /// A2A2S1 /// A6NI00 /// B0AZR9 /// H0Y7E8 /// H0Y7F4 /// H0Y7Z6 /// O60726 /// O75632 /// O75633 /// O95467 /// P63092 /// P84996 /// Q14455 /// Q5FWY2 /// Q5JWD1 /// Q5JWE9 /// Q5JWF2	NP_000507 /// NP_001070956 /// NP_001070957 /// NP_001070958 /// NP_057676 /// NP_536350 /// NP_536351	NM_000516 /// NM_001077488 /// NM_001077489 /// NM_001077490 /// NM_016592 /// NM_080425 /// NM_080426 /// NR_003259	0001501 // skeletal system development // inferred from electronic annotation /// 0001894 // tissue homeostasis // inferred from electronic annotation /// 0001958 // endochondral ossification // inferred from electronic annotation /// 0006112 // energy reserve metabolic process // inferred from electronic annotation /// 0006112 // energy reserve metabolic process // traceable author statement ///…	0001726 // ruffle // inferred from electronic annotation /// 0005576 // extracellular region // non-traceable author statement /// 0005576 // extracellular region // inferred from electronic annotation /// 0005622 // intracellular // non-traceable author statement /// 0005624 // membrane fraction // inferred from electronic annotation /// 0005624 // membrane fraction // inferred from sequence or …	0000166 // nucleotide binding // inferred from electronic annotation /// 0003924 // GTPase activity // not recorded /// 0003924 // GTPase activity // traceable author statement /// 0003924 // GTPase activity // non-traceable author statement /// 0004016 // adenylate cyclase activity // traceable author statement /// 0004871 // signal transducer activity // not recorded /// 0004871 // signal trans…	---	---	264.524	243.544	135.857	132.055	253.818	133.943	0.527711	-1.89498	3.41229e-05	0.00888691	0.000284508	0.0614243	-0.92218
213233_s_at	kelch-like 9 (Drosophila)	KLHL9	AA460694	chr9:21331017-21331795 (-) // 77.2 // p21.3	-	chr9p22	ENSG00000198642	55958	Q58EZ4 /// Q7Z350 /// Q9H8J3 /// Q9P2J3	NP_061335	NM_001040713 /// NM_018847	0000910 // cytokinesis // inferred from mutant phenotype /// 0007049 // cell cycle // inferred from electronic annotation /// 0007067 // mitosis // inferred from electronic annotation /// 0016567 // protein ubiquitination // inferred from direct assay /// 0016567 // protein ubiquitination // inferred from electronic annotation /// 0051301 // cell division // inferred from electronic annotation	0030496 // midbody // inferred from direct assay /// 0031463 // Cul3-RING ubiquitin ligase complex // inferred from direct assay	0004842 // ubiquitin-protein ligase activity // inferred from direct assay	---	IPR006652 // Kelch repeat type 1 // 2.6E-15 /// IPR006652 // Kelch repeat type 1 // 2.0E-12 /// IPR006652 // Kelch repeat type 1 // 1.4E-12 /// IPR006652 // Kelch repeat type 1 // 1.6E-11 /// IPR006652 // Kelch repeat type 1 // 9.2E-12 /// IPR011498 // Kelch repeat type 2 // 1.8E-8 /// IPR011705 // BTB/Kelch-associated // 5.9E-29 /// IPR013069 // BTB/POZ // 2.8E-28	1575.41	1504.08	850.434	877.358	1539.34	863.774	0.561137	-1.78209	3.26772e-05	0.00888691	0.000505931	0.0642178	-0.83359
240421_x_at	salvador homolog 1 (Drosophila)	SAV1	AI693524	chr14:51131150-51131618 (-) // 97.02 // q22.1 /// chr4:144831920-144832390 (-) // 100.0 // q31.21	-	chr14q13-q23	ENSG00000151748	60485	B3KTQ1 /// G3V453 /// H0YJ02 /// H0YJH0 /// H0YJT4 /// Q9H4B6	NP_068590	NM_021818	0001942 // hair follicle development // inferred from electronic annotation /// 0007165 // signal transduction // inferred from electronic annotation /// 0030216 // keratinocyte differentiation // inferred from electronic annotation /// 0035329 // hippo signaling cascade // inferred from sequence or structural similarity /// 0035329 // hippo signaling cascade // traceable author statement /// 003…	0005634 // nucleus // inferred from direct assay /// 0005634 // nucleus // inferred from electronic annotation /// 0005737 // cytoplasm // inferred from direct assay /// 0005737 // cytoplasm // inferred from electronic annotation /// 0005829 // cytosol // traceable author statement	0005515 // protein binding // inferred from physical interaction	---	---	363.276	349.803	206.16	200.485	356.476	203.302	0.570313	-1.75342	3.31792e-05	0.00888691	0.000324185	0.0614243	-0.81018
1553111_a_at	kelch repeat and BTB (POZ) domain containing 6	KBTBD6	NM_152903	chr13:41703797-41707110 (-) // 89.65 // q14.11	-	chr13q14.11	ENSG00000165572	89890	B4DS93 /// F5GZN7 /// Q86V97	NP_690867	NM_152903	---	---	0005515 // protein binding // inferred from physical interaction	---	IPR006652 // Kelch repeat type 1 // 8.3E-14 /// IPR011705 // BTB/Kelch-associated // 2.3E-21 /// IPR013069 // BTB/POZ // 5.0E-30	247.876	232.318	123.805	112.588	239.972	118.063	0.491988	-2.03257	3.49937e-05	0.00899943	0.000167976	0.0614243	-1.02331
222696_at	axin 2	AXIN2	BF684446	chr17:63524684-63554827 (-) // 98.57 // q24.1	-	chr17q23-q24	ENSG00000168646	8313	B7ZKL5 /// E7ES00 /// F5GX43 /// Q5H9R8 /// Q9Y2T1	NP_004646	NM_004655	0001756 // somitogenesis // inferred from electronic annotation /// 0001934 // positive regulation of protein phosphorylation // inferred from mutant phenotype /// 0001957 // intramembranous ossification // not recorded /// 0001957 // intramembranous ossification // inferred from electronic annotation /// 0003413 // chondrocyte differentiation involved in endochondral bone morphogenesis // inferr…	0005622 // intracellular // inferred from electronic annotation /// 0005634 // nucleus // inferred from direct assay /// 0005737 // cytoplasm // inferred from direct assay /// 0005737 // cytoplasm // inferred from electronic annotation /// 0005813 // centrosome // inferred from direct assay /// 0005813 // centrosome // inferred from electronic annotation /// 0005881 // cytoplasmic microtubule // …	0004871 // signal transducer activity // inferred from electronic annotation /// 0005096 // GTPase activator activity // not recorded /// 0008013 // beta-catenin binding // not recorded /// 0008013 // beta-catenin binding // non-traceable author statement /// 0008013 // beta-catenin binding // inferred from electronic annotation /// 0019899 // enzyme binding // inferred from physical interaction …	---	IPR000342 // Regulator of G protein signalling // 1.4E-30 /// IPR001158 // DIX domain // 1.2E-33 /// IPR014936 // Axin beta-catenin binding // 1.4E-21	449.935	455.698	254.343	266.528	452.806	260.365	0.575003	-1.73912	3.64422e-05	0.0092124	0.000379409	0.0623219	-0.79836
214696_at	microRNA 22 /// MIR22 host gene (non-protein coding)	MIR22 /// MIR22HG	AF070569	chr17:1615082-1619494 (-) // 66.75 // p13.3	-	chr17p13.3	ENSG00000186594	407004 /// 84981	Q0VDD5	---	NM_001001870 /// NM_032895 /// NR_028502 /// NR_028503 /// NR_028504 /// NR_028505 /// NR_029494	---	---	---	---	---	468.323	450.696	268.986	264.84	459.426	266.905	0.580954	-1.72131	3.65063e-05	0.0092124	0.000377135	0.0623219	-0.78351
204337_at	regulator of G-protein signaling 4	RGS4	AL514445	chr1:163039149-163046592 (+) // 95.3 // q23.3	+	chr1q23.3	ENSG00000117152	5999	B1APZ3 /// B4DUX1 /// E9PR32 /// E9PS05 /// P49798 /// Q59GU0	NP_001095915 /// NP_001106851 /// NP_001106852 /// NP_005604	NM_001102445 /// NM_001113380 /// NM_001113381 /// NM_005613	0000188 // inactivation of MAPK activity // traceable author statement /// 0008277 // regulation of G-protein coupled receptor protein signaling pathway // traceable author statement /// 0009968 // negative regulation of signal transduction // inferred from electronic annotation /// 0038032 // termination of G-protein coupled receptor signaling pathway // inferred from electronic annotation /// 0…	0005624 // membrane fraction // inferred from electronic annotation /// 0005737 // cytoplasm // not recorded /// 0005829 // cytosol // inferred from electronic annotation /// 0005886 // plasma membrane // not recorded	0005096 // GTPase activator activity // not recorded /// 0005096 // GTPase activator activity // traceable author statement /// 0005516 // calmodulin binding // traceable author statement	Calcium_regulation_in_cardiac_cells // GenMAPP /// Smooth_muscle_contraction // GenMAPP	IPR000342 // Regulator of G protein signalling // 2.3E-40 /// IPR000342 // Regulator of G protein signalling // 9.0E-41	116.533	135.176	53.0383	47.7191	125.509	50.3085	0.400835	-2.49479	3.71028e-05	0.00921536	0.000993431	0.0708664	-1.31892
207558_s_at	paired-like homeodomain 2	PITX2	NM_000325	chr4:111538581-111558508 (-) // 91.72 // q25	-	chr4q25	ENSG00000164093	5308	A8K6C6 /// A8MUL9 /// D6RBG8 /// D6RFI4 /// G3V2Z0 /// Q99697	NP_000316 /// NP_001191326 /// NP_001191327 /// NP_001191328 /// NP_700475 /// NP_700476	NM_000325 /// NM_001204397 /// NM_001204398 /// NM_001204399 /// NM_153426 /// NM_153427	0000122 // negative regulation of transcription from RNA polymerase II promoter // inferred from direct assay /// 0003253 // cardiac neural crest cell migration involved in outflow tract morphogenesis // inferred from sequence or structural similarity /// 0006355 // regulation of transcription, DNA-dependent // inferred from direct assay /// 0006355 // regulation of transcription, DNA-dependent /…	0005634 // nucleus // inferred from direct assay /// 0005634 // nucleus // inferred from electronic annotation /// 0005667 // transcription factor complex // inferred from direct assay	0000976 // transcription regulatory region sequence-specific DNA binding // inferred from direct assay /// 0001078 // RNA polymerase II core promoter proximal region sequence-specific DNA binding transcription factor activity involved in negative regulation of transcription // inferred from direct assay /// 0001085 // RNA polymerase II transcription factor binding // inferred from physical intera…	---	IPR001356 // Homeodomain // 2.5E-26 /// IPR001356 // Homeodomain // 2.4E-26 /// IPR001356 // Homeodomain // 1.9E-26 /// IPR003654 // OAR domain // 1.1E-13 /// IPR003654 // OAR domain // 1.1E-13 /// IPR003654 // OAR domain // 9.1E-14	167.983	172.553	84.5804	92.9467	170.252	88.6648	0.520785	-1.92018	3.79022e-05	0.00921536	0.00030649	0.0614243	-0.94124
209648_x_at	suppressor of cytokine signaling 5	SOCS5	AL136896	chr2:46926098-46989804 (+) // 99.22 // p21	+	chr2p21	ENSG00000171150	9655	B4DL10 /// O75159 /// Q53SD4	NP_054730 /// NP_659198	NM_014011 /// NM_144949	0007173 // epidermal growth factor receptor signaling pathway // inferred from electronic annotation /// 0007175 // negative regulation of epidermal growth factor-activated receptor activity // inferred from direct assay /// 0009968 // negative regulation of signal transduction // non-traceable author statement /// 0009968 // negative regulation of signal transduction // inferred from electronic …	0005622 // intracellular // inferred from electronic annotation	0005154 // epidermal growth factor receptor binding // inferred from electronic annotation /// 0005515 // protein binding // inferred from physical interaction /// 0030971 // receptor tyrosine kinase binding // inferred from physical interaction	---	IPR000980 // SH2 domain // 2.0E-12 /// IPR001496 // SOCS protein, C-terminal // 1.6E-15 /// IPR022252 // Suppressor of cytokine signalling // 7.9E-23	887.848	823.843	449.971	468.329	855.243	459.057	0.536756	-1.86304	3.72043e-05	0.00921536	0.000641699	0.0651703	-0.89766
209602_s_at	GATA binding protein 3	GATA3	AI796169	chr10:8096669-8117213 (+) // 95.62 // p14	+	chr10p15	ENSG00000107485	2625	B4DP71 /// F5H1H3 /// P23771	NP_001002295 /// NP_002042	NM_001002295 /// NM_002051	0001709 // cell fate determination // inferred from sequence or structural similarity /// 0001822 // kidney development // inferred from mutant phenotype /// 0001823 // mesonephros development // inferred from sequence or structural similarity /// 0003180 // aortic valve morphogenesis // inferred from sequence or structural similarity /// 0003215 // cardiac right ventricle morphogenesis // inferr…	0000790 // nuclear chromatin // inferred from direct assay /// 0005634 // nucleus // inferred from direct assay /// 0005634 // nucleus // inferred from electronic annotation /// 0005654 // nucleoplasm // traceable author statement /// 0005730 // nucleolus // inferred from direct assay	0000976 // transcription regulatory region sequence-specific DNA binding // inferred from direct assay /// 0000987 // core promoter proximal region sequence-specific DNA binding // inferred from direct assay /// 0001046 // core promoter sequence-specific DNA binding // inferred from direct assay /// 0001071 // nucleic acid binding transcription factor activity // inferred from direct assay /// 00…	---	IPR000679 // Zinc finger, GATA-type // 6.7E-20 /// IPR000679 // Zinc finger, GATA-type // 9.7E-20 /// IPR000679 // Zinc finger, GATA-type // 6.6E-20 /// IPR000679 // Zinc finger, GATA-type // 9.7E-20	50.3699	48.8939	28.2651	26.3694	49.6265	27.3008	0.550126	-1.81776	3.83332e-05	0.00921536	0.000309725	0.0614243	-0.86217
242761_s_at	zinc finger protein 420	ZNF420	AI061288	chr19:37620777-37621269 (+) // 53.46 // q13.12	+	chr19q13.12	ENSG00000197050	147923	Q8TAQ5 /// Q96ML5	NP_653290	NM_144689	0006351 // transcription, DNA-dependent // inferred from electronic annotation /// 0006355 // regulation of transcription, DNA-dependent // inferred from electronic annotation	0005622 // intracellular // inferred from electronic annotation /// 0005634 // nucleus // inferred from electronic annotation	0003676 // nucleic acid binding // inferred from electronic annotation /// 0003677 // DNA binding // inferred from electronic annotation /// 0008270 // zinc ion binding // inferred from electronic annotation /// 0046872 // metal ion binding // inferred from electronic annotation	---	IPR001909 // Krueppel-associated box // 2.0E-28 /// IPR007087 // Zinc finger, C2H2 // 1.1E-9 /// IPR007087 // Zinc finger, C2H2 // 3.3E-8 /// IPR007087 // Zinc finger, C2H2 // 8.4E-10 /// IPR007087 // Zinc finger, C2H2 // 9.1E-9 /// IPR007087 // Zinc finger, C2H2 // 3.0E-8 /// IPR007087 // Zinc finger, C2H2 // 6.5E-9 /// IPR007087 // Zinc finger, C2H2 // 7.0E-9 /// IPR007087 // Zinc finger, C2H2 …	704.348	690.162	389.947	409.653	697.22	399.68	0.573247	-1.74445	3.79772e-05	0.00921536	0.000520178	0.0642178	-0.80277
203595_s_at	interferon-induced protein with tetratricopeptide repeats 5	IFIT5	N47725	chr10:91174342-91180754 (+) // 89.14 // q23.31	+	chr10q23.31	ENSG00000152778	24138	B2R5X9 /// B4DDV1 /// Q13325 /// Q6IAX3	NP_036552	NM_012420	---	---	---	---	IPR001440 // Tetratricopeptide TPR-1 // 1.9E-9 /// IPR013105 // Tetratricopeptide TPR2 // 3.8E-9	1240.19	1236.85	723.613	743.634	1238.52	733.554	0.592285	-1.68838	3.78241e-05	0.00921536	0.000439896	0.0642178	-0.75564
225005_at	PHD finger protein 13	PHF13	AL039384	chr1:6674114-6684057 (+) // 96.16 // p36.31	+	chr1p36.31	ENSG00000116273	148479	Q86YI8	NP_722519	NM_153812	0000278 // mitotic cell cycle // inferred from mutant phenotype /// 0007049 // cell cycle // inferred from electronic annotation /// 0007059 // chromosome segregation // inferred from mutant phenotype /// 0007067 // mitosis // inferred from electronic annotation /// 0007076 // mitotic chromosome condensation // inferred from mutant phenotype /// 0016568 // chromatin modification // inferred from …	0005634 // nucleus // inferred from direct assay /// 0005634 // nucleus // inferred from electronic annotation /// 0005654 // nucleoplasm // inferred from electronic annotation	0003682 // chromatin binding // inferred from direct assay /// 0008270 // zinc ion binding // inferred from electronic annotation /// 0035064 // methylated histone residue binding // non-traceable author statement /// 0046872 // metal ion binding // inferred from electronic annotation	---	IPR019787 // Zinc finger, PHD-finger // 4.4E-12	888.062	877.84	530.089	516.592	882.933	523.295	0.592678	-1.68726	3.8344e-05	0.00921536	0.000410632	0.0642178	-0.75468
212722_s_at	jumonji domain containing 6	JMJD6	AK021780	chr17:74714532-74722754 (-) // 94.19 // q25.1	-	chr17q25	ENSG00000070495	23210	B2WTI3 /// B2WTI4 /// Q6NYC1	NP_001074930 /// NP_055982	NM_001081461 /// NM_015167	0001568 // blood vessel development // inferred from electronic annotation /// 0001822 // kidney development // inferred from electronic annotation /// 0002040 // sprouting angiogenesis // inferred from sequence or structural similarity /// 0002040 // sprouting angiogenesis // inferred from electronic annotation /// 0006351 // transcription, DNA-dependent // inferred from electronic annotation //…	0005634 // nucleus // inferred from direct assay /// 0005634 // nucleus // inferred from electronic annotation /// 0005654 // nucleoplasm // inferred from direct assay /// 0005654 // nucleoplasm // inferred from electronic annotation /// 0005730 // nucleolus // inferred from direct assay /// 0005730 // nucleolus // inferred from electronic annotation /// 0005886 // plasma membrane // inferred fro…	0003723 // RNA binding // traceable author statement /// 0003723 // RNA binding // inferred from electronic annotation /// 0003727 // single-stranded RNA binding // inferred from direct assay /// 0004872 // receptor activity // inferred from electronic annotation /// 0005506 // iron ion binding // inferred from direct assay /// 0005515 // protein binding // inferred from physical interaction /// …	---	IPR003347 // JmjC domain // 1.6E-33 /// IPR003347 // JmjC domain // 1.2E-33 /// IPR003347 // JmjC domain // 1.0E-33 /// IPR003347 // JmjC domain // 1.5E-33	406.041	408.456	243.276	233.932	407.247	238.559	0.585783	-1.70712	3.85853e-05	0.00921849	0.000460484	0.0642178	-0.77156
202581_at	heat shock 70kDa protein 1A /// heat shock 70kDa protein 1B	HSPA1A /// HSPA1B	NM_005346	chr6:31795575-31798031 (+) // 96.87 // p21.33	+	chr6p21.3	ENSG00000204388 /// ENSG00000212866 /// ENSG00000224501 /// ENSG00000231555 /// ENSG00000232804	3303 /// 3304	A8K5I0 /// B3KTT5 /// B4DFN9 /// B4DI39 /// B4DNT8 /// B4DNV4 /// B4DVU9 /// B4DWK5 /// B4E1S9 /// B4E1T6 /// B4E388 /// B4E3B6 /// E7EP11 /// E7EP94 /// F5GZ62 /// F5H1D3 /// F8VZJ4 /// H0YG33 /// P08107 /// Q59EJ3 /// Q5SP16	NP_005336 /// NP_005337	NM_005345 /// NM_005346	0006402 // mRNA catabolic process // inferred from direct assay /// 0006916 // anti-apoptosis // traceable author statement /// 0006950 // response to stress // inferred from electronic annotation /// 0006986 // response to unfolded protein // inferred from direct assay /// 0008285 // negative regulation of cell proliferation // inferred from mutant phenotype /// 0010467 // gene expression // tra…	0005634 // nucleus // inferred from direct assay /// 0005737 // cytoplasm // inferred from direct assay /// 0005737 // cytoplasm // traceable author statement /// 0005737 // cytoplasm // inferred from electronic annotation /// 0005739 // mitochondrion // traceable author statement /// 0005783 // endoplasmic reticulum // traceable author statement /// 0005829 // cytosol // traceable author stateme…	0000166 // nucleotide binding // inferred from electronic annotation /// 0004872 // receptor activity // inferred from electronic annotation /// 0005515 // protein binding // inferred from physical interaction /// 0005524 // ATP binding // inferred from electronic annotation /// 0031625 // ubiquitin protein ligase binding // inferred from physical interaction /// 0044183 // protein binding involv…	---	IPR004753 // Cell shape determining protein MreB/Mrl // 1.1E-18 /// IPR004753 // Cell shape determining protein MreB/Mrl // 1.4E-18 /// IPR013126 // Heat shock protein 70 family // 6.6E-279 /// IPR013126 // Heat shock protein 70 family // 9.6E-279	2488.78	2396.15	1311.08	1185.08	2442.09	1246.53	0.510434	-1.95912	3.96183e-05	0.00926492	0.000265293	0.0614243	-0.9702
223434_at	guanylate binding protein 3	GBP3	AL136680	chr1:89472367-89488544 (-) // 99.22 // p22.2	-	chr1p22.2	ENSG00000117226	2635	F6SPX6 /// F6X827 /// F8UW81 /// H3BNS1 /// H3BP53 /// H3BPH2 /// H3BRX6 /// Q5T8M0 /// Q9H0R5	NP_060754	NM_018284	0006184 // GTP catabolic process // inferred from electronic annotation	0016020 // membrane // inferred from electronic annotation /// 0016021 // integral to membrane // inferred from electronic annotation	0000166 // nucleotide binding // inferred from electronic annotation /// 0003924 // GTPase activity // inferred from electronic annotation /// 0005525 // GTP binding // inferred from electronic annotation	---	IPR003191 // Guanylate-binding protein, C-terminal // 2.5E-125 /// IPR015894 // Guanylate-binding protein, N-terminal // 1.4E-127 /// IPR015894 // Guanylate-binding protein, N-terminal // 8.2E-129	481.746	457.996	272.299	265.015	469.721	268.632	0.571898	-1.74856	3.95123e-05	0.00926492	0.000345524	0.0614243	-0.80617
203737_s_at	peroxisome proliferator-activated receptor gamma, coactivator-related 1	PPRC1	NM_015062	chr10:103901248-103909936 (+) // 95.95 // q24.32	+	chr10q24.32	ENSG00000148840	23082	B4DSS0 /// E7EVG6 /// Q5VV67	NP_055877	NM_015062	0006351 // transcription, DNA-dependent // inferred from electronic annotation /// 0006355 // regulation of transcription, DNA-dependent // inferred from electronic annotation	0005634 // nucleus // inferred from direct assay /// 0005634 // nucleus // inferred from electronic annotation /// 0005730 // nucleolus // inferred from direct assay	0000166 // nucleotide binding // inferred from electronic annotation /// 0003676 // nucleic acid binding // inferred from electronic annotation /// 0003723 // RNA binding // inferred from electronic annotation /// 0004872 // receptor activity // inferred from electronic annotation	---	IPR000504 // RNA recognition motif domain // 1.5E-12 /// IPR000504 // RNA recognition motif domain // 4.6E-13 /// IPR000504 // RNA recognition motif domain // 1.2E-12	648.923	642.88	359.526	380.337	645.897	369.784	0.572516	-1.74668	3.96975e-05	0.00926492	0.000493786	0.0642178	-0.80462
205932_s_at	msh homeobox 1	MSX1	NM_002448	chr4:4861405-4865458 (+) // 83.13 // p16.2	+	chr4p16.2	ENSG00000163132	4487	A8K3M1 /// F8W1P0 /// P28360	NP_002439	NM_002448	0000122 // negative regulation of transcription from RNA polymerase II promoter // inferred from electronic annotation /// 0000902 // cell morphogenesis // inferred from direct assay /// 0001701 // in utero embryonic development // inferred from electronic annotation /// 0001837 // epithelial to mesenchymal transition // inferred from electronic annotation /// 0003007 // heart morphogenesis // in…	0005634 // nucleus // inferred from direct assay /// 0005634 // nucleus // inferred from electronic annotation /// 0005667 // transcription factor complex // inferred from electronic annotation	0000982 // RNA polymerase II core promoter proximal region sequence-specific DNA binding transcription factor activity // inferred from electronic annotation /// 0002039 // p53 binding // inferred from physical interaction /// 0003677 // DNA binding // inferred from electronic annotation /// 0003700 // sequence-specific DNA binding transcription factor activity // inferred from electronic annotat…	---	IPR001356 // Homeodomain // 1.4E-25	587.306	603.326	354.243	353.918	595.245	354.077	0.594843	-1.68111	3.92416e-05	0.00926492	0.000445773	0.0642178	-0.74942
232068_s_at	toll-like receptor 4	TLR4	AF177765	chr9:120466583-120478755 (+) // 78.22 // q33.1	+	chr9q33.1	ENSG00000136869	7099	D1CS53 /// O00206	NP_003257 /// NP_612564 /// NP_612567	NM_003266 /// NM_138554 /// NM_138556 /// NM_138557 /// NR_024168 /// NR_024169	0000187 // activation of MAPK activity // inferred from sequence or structural similarity /// 0000187 // activation of MAPK activity // inferred from electronic annotation /// 0001666 // response to hypoxia // inferred from electronic annotation /// 0002218 // activation of innate immune response // inferred from electronic annotation /// 0002224 // toll-like receptor signaling pathway // traceab…	0005622 // intracellular // inferred from electronic annotation /// 0005737 // cytoplasm // inferred from direct assay /// 0005737 // cytoplasm // inferred from electronic annotation /// 0005886 // plasma membrane // inferred from direct assay /// 0005886 // plasma membrane // traceable author statement /// 0005887 // integral to plasma membrane // inferred from direct assay /// 0009897 // extern…	0001530 // lipopolysaccharide binding // inferred from mutant phenotype /// 0001530 // lipopolysaccharide binding // non-traceable author statement /// 0001530 // lipopolysaccharide binding // inferred from electronic annotation /// 0001875 // lipopolysaccharide receptor activity // inferred from direct assay /// 0004872 // receptor activity // traceable author statement /// 0004872 // receptor a…	---	IPR000157 // Toll/interleukin-1 receptor homology (TIR) domain // 5.7E-38 /// IPR001611 // Leucine-rich repeat // 7.5E-5 /// IPR001611 // Leucine-rich repeat // 5.7E-6 /// IPR001611 // Leucine-rich repeat // 2.2E-5	241.556	223.695	129.163	126.079	232.454	127.611	0.548975	-1.82158	4.12599e-05	0.00951951	0.000343038	0.0614243	-0.86519
228906_at	tet methylcytosine dioxygenase 1	TET1	AI968175	chr10:70406689-70467741 (+) // 99.63 // q21.3	+	chr10q21	ENSG00000138336	80312	B3W6H6 /// F5H057 /// Q8NFU7	NP_085128	NM_030625	0001826 // inner cell mass cell differentiation // inferred from sequence or structural similarity /// 0006351 // transcription, DNA-dependent // inferred from electronic annotation /// 0006355 // regulation of transcription, DNA-dependent // inferred from electronic annotation /// 0016568 // chromatin modification // inferred from electronic annotation /// 0019827 // stem cell maintenance // inf…	0005634 // nucleus // inferred by curator /// 0005634 // nucleus // inferred from electronic annotation	0003677 // DNA binding // inferred from electronic annotation /// 0005506 // iron ion binding // inferred from direct assay /// 0008270 // zinc ion binding // inferred from electronic annotation /// 0016491 // oxidoreductase activity // inferred from electronic annotation /// 0016702 // oxidoreductase activity, acting on single donors with incorporation of molecular oxygen, incorporation of two a…	---	IPR002857 // Zinc finger, CXXC-type // 3.1E-12	260.905	230.856	109.197	117.998	245.422	113.512	0.46252	-2.16207	4.20622e-05	0.00954106	0.00094514	0.0705131	-1.11242
219848_s_at	zinc finger protein 432	ZNF432	NM_014650	chr19:52534862-52550314 (-) // 77.04 // q13.41	-	chr19q13.41	---	9668	A8K9W2 /// O94892	NP_055465	NM_014650	0006351 // transcription, DNA-dependent // inferred from electronic annotation /// 0006355 // regulation of transcription, DNA-dependent // inferred from electronic annotation	0005622 // intracellular // inferred from electronic annotation /// 0005634 // nucleus // inferred from electronic annotation	0003676 // nucleic acid binding // inferred from electronic annotation /// 0003677 // DNA binding // inferred from electronic annotation /// 0008270 // zinc ion binding // inferred from electronic annotation /// 0046872 // metal ion binding // inferred from electronic annotation	---	---	165.598	156.163	82.3541	89.0159	160.811	85.6202	0.532428	-1.87819	4.44446e-05	0.00980601	0.000816721	0.0677796	-0.90934
228433_at	nuclear transcription factor Y, alpha	NFYA	AU157605	chr6:41068157-41074390 (+) // 53.56 // p21.1	+	chr6p21.3	---	4800	P23511	NP_002496 /// NP_068351	NM_002505 /// NM_021705	0006351 // transcription, DNA-dependent // inferred from electronic annotation /// 0006355 // regulation of transcription, DNA-dependent // inferred from direct assay /// 0006355 // regulation of transcription, DNA-dependent // traceable author statement /// 0006355 // regulation of transcription, DNA-dependent // inferred from electronic annotation /// 0006366 // transcription from RNA polymeras…	0005634 // nucleus // inferred from direct assay /// 0005634 // nucleus // inferred from electronic annotation /// 0005634 // nucleus // traceable author statement /// 0016602 // CCAAT-binding factor complex // inferred from direct assay /// 0016602 // CCAAT-binding factor complex // inferred from electronic annotation	0003677 // DNA binding // inferred from direct assay /// 0003677 // DNA binding // inferred from electronic annotation /// 0003700 // sequence-specific DNA binding transcription factor activity // inferred from electronic annotation /// 0003700 // sequence-specific DNA binding transcription factor activity // traceable author statement /// 0005515 // protein binding // inferred from physical inte…	---	---	244.728	263.672	131.436	139.683	254.024	135.497	0.533403	-1.87476	4.40605e-05	0.00980601	0.000228887	0.0614243	-0.9067
232184_at	amyotrophic lateral sclerosis 2 (juvenile)	ALS2	AK023024	chr2:202624179-202645662 (-) // 87.68 // q33.1	-	chr2q33.1	ENSG00000003393	57679	A8K4R4 /// B3KPJ0 /// H0Y696 /// Q6IQ41 /// Q96Q42	NP_001129217 /// NP_065970	NM_001135745 /// NM_020919	0001662 // behavioral fear response // inferred from electronic annotation /// 0001701 // in utero embryonic development // inferred from electronic annotation /// 0001881 // receptor recycling // inferred from electronic annotation /// 0006979 // response to oxidative stress // inferred from electronic annotation /// 0007032 // endosome organization // inferred from genetic interaction /// 00070…	0001726 // ruffle // inferred from sequence or structural similarity /// 0005622 // intracellular // inferred from electronic annotation /// 0005737 // cytoplasm // inferred from electronic annotation /// 0005769 // early endosome // inferred from direct assay /// 0005792 // microsome // inferred from electronic annotation /// 0005813 // centrosome // inferred from direct assay /// 0005813 // cen…	0005085 // guanyl-nucleotide exchange factor activity // inferred from direct assay /// 0005085 // guanyl-nucleotide exchange factor activity // inferred from electronic annotation /// 0005087 // Ran guanyl-nucleotide exchange factor activity // non-traceable author statement /// 0005089 // Rho guanyl-nucleotide exchange factor activity // inferred from electronic annotation /// 0005543 // phosph…	---	IPR000408 // Regulator of chromosome condensation, RCC1 // 2.3E-12 /// IPR000408 // Regulator of chromosome condensation, RCC1 // 1.4E-13	234.539	229.951	131.329	138.463	232.233	134.849	0.58066	-1.72218	4.4714e-05	0.00981184	0.000579725	0.0642178	-0.78423
223081_at	PHD finger protein 23	PHF23	BC002509	chr17:7138589-7142763 (-) // 95.16 // p13.1	-	chr17p13.1	ENSG00000040633	79142	B3KVH8 /// B4DLK6 /// C9J6D8 /// I3L0X3 /// I3L0Y2 /// I3L1N0 /// I3L2W6 /// I3L410 /// I3L4Q4 /// Q9BUL5	NP_077273	NM_024297	---	---	0008270 // zinc ion binding // inferred from electronic annotation /// 0046872 // metal ion binding // inferred from electronic annotation	---	IPR019787 // Zinc finger, PHD-finger // 6.6E-12 /// IPR019787 // Zinc finger, PHD-finger // 5.1E-12 /// IPR019787 // Zinc finger, PHD-finger // 3.7E-12 /// IPR019787 // Zinc finger, PHD-finger // 6.5E-12	890.207	926.353	375.572	438.304	908.102	405.728	0.446787	-2.2382	4.51231e-05	0.00983621	0.000282369	0.0614243	-1.16234
1555448_at	adaptor-related protein complex 5, mu 1 subunit	AP5M1	BC013174	chr14:57735641-57742174 (+) // 75.56 // q22.3	+	chr14q22.3	ENSG00000053770	55745	B4E1V4 /// E7EQ45 /// G3V3L4 /// G3V573 /// H0YIY0 /// Q9H0R1	NP_060699	NM_018229 /// NR_026895	0006810 // transport // inferred from electronic annotation /// 0006886 // intracellular protein transport // inferred from electronic annotation /// 0015031 // protein transport // inferred from electronic annotation /// 0016192 // vesicle-mediated transport // inferred from electronic annotation /// 0016197 // endosomal transport // inferred from mutant phenotype	0005737 // cytoplasm // inferred from electronic annotation /// 0005764 // lysosome // inferred from direct assay /// 0005764 // lysosome // inferred from electronic annotation /// 0005765 // lysosomal membrane // inferred from electronic annotation /// 0005768 // endosome // inferred from electronic annotation /// 0005770 // late endosome // inferred from direct assay /// 0005829 // cytosol // i…	---	---	---	149.634	138.482	79.4244	80.9141	143.95	80.1655	0.5569	-1.79565	4.57996e-05	0.00983621	0.000610544	0.0645518	-0.84451
222430_s_at	YTH domain family, member 2	YTHDF2	BC002559	chr1:29063270-29095639 (+) // 97.36 // p35.3	+	chr1p35	ENSG00000198492	51441	B5BU99 /// F5H8I7 /// Q9Y5A9	NP_001166299 /// NP_001166599 /// NP_057342	NM_001172828 /// NM_001173128 /// NM_016258	0006959 // humoral immune response // traceable author statement	---	---	---	IPR007275 // YTH domain // 2.8E-32 /// IPR007275 // YTH domain // 2.5E-32	2913.51	3017.55	1773.87	1778.54	2965.17	1776.23	0.599042	-1.66933	4.54404e-05	0.00983621	0.000478953	0.0642178	-0.7393
1569054_at	solute carrier family 1 (glial high affinity glutamate transporter), member 3	SLC1A3	BC022285	chr5:36606707-36609397 (+) // 97.07 // p13.2	+	chr5p13	ENSG00000079215	6507	B4DF14 /// B4DHC6 /// B4DIS2 /// E7EPV5 /// E7EUS7 /// E7EUV6 /// P43003 /// Q7Z5T0 /// Q8N169	NP_001160167 /// NP_001160168 /// NP_004163	NM_001166695 /// NM_001166696 /// NM_004172	0001504 // neurotransmitter uptake // traceable author statement /// 0006536 // glutamate metabolic process // inferred from electronic annotation /// 0006537 // glutamate biosynthetic process // inferred from electronic annotation /// 0006810 // transport // inferred from electronic annotation /// 0006811 // ion transport // traceable author statement /// 0006835 // dicarboxylic acid transport /…	0005624 // membrane fraction // inferred from electronic annotation /// 0005624 // membrane fraction // traceable author statement /// 0005743 // mitochondrial inner membrane // inferred from electronic annotation /// 0005886 // plasma membrane // traceable author statement /// 0005886 // plasma membrane // inferred from electronic annotation /// 0009986 // cell surface // inferred from electroni…	0005313 // L-glutamate transmembrane transporter activity // traceable author statement /// 0005314 // high-affinity glutamate transmembrane transporter activity // inferred from electronic annotation /// 0015293 // symporter activity // inferred from electronic annotation /// 0016595 // glutamate binding // inferred from electronic annotation /// 0016597 // amino acid binding // inferred from el…	---	---	66.3286	64.5787	21.1634	26.4488	65.4477	23.6589	0.361494	-2.7663	4.64169e-05	0.00991605	0.000677788	0.0651939	-1.46796
227653_at	tRNA methyltransferase 5 homolog (S. cerevisiae)	TRMT5	AI168767	chr14:61438168-61446590 (-) // 56.87 // q23.1	-	chr14q23.1	ENSG00000126814	57570	B2RN19 /// G3V494 /// G3V5X1 /// Q32P41	NP_065861	NM_020810	0008033 // tRNA processing // inferred from electronic annotation /// 0030488 // tRNA methylation // inferred from electronic annotation /// 0032259 // methylation // inferred from electronic annotation	0005634 // nucleus // inferred from electronic annotation /// 0005737 // cytoplasm // inferred from electronic annotation /// 0005739 // mitochondrion // inferred from electronic annotation /// 0005759 // mitochondrial matrix // inferred from electronic annotation	0008168 // methyltransferase activity // inferred from electronic annotation /// 0009019 // tRNA (guanine-N1-)-methyltransferase activity // inferred from electronic annotation /// 0016740 // transferase activity // inferred from electronic annotation /// 0052906 // tRNA (guanine(37)-N(1))-methyltransferase activity // inferred from electronic annotation	---	IPR003402 // tRNA transferase Trm5/Tyw2 // 1.7E-67	953.745	953.745	492.503	541.993	953.745	516.656	0.541713	-1.846	4.93983e-05	0.0102092	0.000525696	0.0642178	-0.8844
234944_s_at	family with sequence similarity 54, member A	FAM54A	AL138828	chr6:136554227-136562796 (-) // 96.94 // q23.3	-	chr6q23.3	ENSG00000146410	113115	E9PN39 /// H0YEA6 /// Q6P444	NP_001092756 /// NP_612428	NM_001099286 /// NM_138419	0000266 // mitochondrial fission // inferred from sequence or structural similarity /// 0007005 // mitochondrion organization // inferred from sequence or structural similarity /// 0009060 // aerobic respiration // inferred from sequence or structural similarity	0005739 // mitochondrion // inferred from sequence or structural similarity /// 0005739 // mitochondrion // inferred from electronic annotation	---	---	IPR007972 // Mitochondrial fission regulator 1 // 5.0E-103	330.623	329.128	171.422	188.089	329.874	179.562	0.544334	-1.83711	4.86122e-05	0.0102092	0.000549894	0.0642178	-0.87743
206271_at	toll-like receptor 3	TLR3	NM_003265	chr4:186990350-187006249 (+) // 98.91 // q35.1	+	chr4q35	ENSG00000164342	7098	B2RAI7 /// B7Z7K0 /// D6RA51 /// E6Y0F1 /// E9PGH4 /// F5H833 /// O15455 /// Q1KMK2 /// Q504W0 /// Q6PCD4	NP_003256	NM_003265	0001934 // positive regulation of protein phosphorylation // inferred from electronic annotation /// 0002224 // toll-like receptor signaling pathway // inferred from electronic annotation /// 0002282 // microglial cell activation involved in immune response // inferred from electronic annotation /// 0002756 // MyD88-independent toll-like receptor signaling pathway // traceable author statement //…	0000139 // Golgi membrane // traceable author statement /// 0005622 // intracellular // inferred from electronic annotation /// 0005737 // cytoplasm // inferred from direct assay /// 0005768 // endosome // inferred from electronic annotation /// 0005783 // endoplasmic reticulum // inferred from electronic annotation /// 0005789 // endoplasmic reticulum membrane // traceable author statement /// 0…	0003723 // RNA binding // inferred from electronic annotation /// 0003725 // double-stranded RNA binding // inferred from direct assay /// 0003725 // double-stranded RNA binding // non-traceable author statement /// 0003725 // double-stranded RNA binding // inferred from electronic annotation /// 0004872 // receptor activity // traceable author statement /// 0004872 // receptor activity // inferr…	---	IPR000157 // Toll/interleukin-1 receptor homology (TIR) domain // 5.0E-29 /// IPR001611 // Leucine-rich repeat // 1.6E-4 /// IPR001611 // Leucine-rich repeat // 6.7E-6	85.1257	81.8288	49.0249	50.3853	83.461	49.7006	0.595494	-1.67928	5.01678e-05	0.0102092	0.000630996	0.0651703	-0.74784
237411_at	ADAM metallopeptidase with thrombospondin type 1 motif, 6	ADAMTS6	N71063	chr5:64444565-64444941 (-) // 97.66 // q12.3	-	chr5q12	ENSG00000049192	11174	C9JX62 /// D6R9L6 /// Q5IR90 /// Q6ZNM4 /// Q9UKP5	NP_922932	NM_197941	0006508 // proteolysis // inferred from electronic annotation	0005576 // extracellular region // inferred from electronic annotation /// 0005578 // proteinaceous extracellular matrix // inferred from electronic annotation /// 0031012 // extracellular matrix // inferred from electronic annotation	0004222 // metalloendopeptidase activity // inferred from electronic annotation /// 0008233 // peptidase activity // inferred from electronic annotation /// 0008237 // metallopeptidase activity // traceable author statement /// 0008237 // metallopeptidase activity // inferred from electronic annotation /// 0008270 // zinc ion binding // inferred from electronic annotation /// 0016787 // hydrolase…	---	IPR000884 // Thrombospondin, type 1 repeat // 4.5E-11 /// IPR000884 // Thrombospondin, type 1 repeat // 3.9E-7 /// IPR000884 // Thrombospondin, type 1 repeat // 2.3E-7 /// IPR000884 // Thrombospondin, type 1 repeat // 1.4E-5 /// IPR000884 // Thrombospondin, type 1 repeat // 3.6E-7 /// IPR001590 // Peptidase M12B, ADAM/reprolysin // 3.1E-31 /// IPR002870 // Peptidase M12B, propeptide // 5.6E-39 //…	642.108	540.853	258.815	242.918	589.309	250.74	0.425481	-2.35028	5.2659e-05	0.0105256	0.00021519	0.0614243	-1.23283
215623_x_at	structural maintenance of chromosomes 4	SMC4	AK002200	chr3:160117480-160132288 (+) // 85.73 // q25.33	+	chr3q26.1	ENSG00000113810	10051	B3KVJ5 /// B3KXX5 /// C9IYK2 /// C9J578 /// C9J9E4 /// C9JJ64 /// C9JR83 /// C9JVD8 /// C9JWF0 /// E7ET04 /// E9PD53 /// F5H0U7 /// F8WCB7 /// Q58F29 /// Q6NSG3 /// Q6P169 /// Q9NTJ3	NP_001002800 /// NP_005487	NM_001002799 /// NM_001002800 /// NM_005496	0000070 // mitotic sister chromatid segregation // traceable author statement /// 0006281 // DNA repair // inferred from electronic annotation /// 0006310 // DNA recombination // inferred from electronic annotation /// 0007049 // cell cycle // inferred from electronic annotation /// 0007062 // sister chromatid cohesion // inferred from electronic annotation /// 0007067 // mitosis // inferred from…	0000796 // condensin complex // inferred from direct assay /// 0000796 // condensin complex // traceable author statement /// 0005634 // nucleus // inferred from direct assay /// 0005634 // nucleus // traceable author statement /// 0005634 // nucleus // inferred from electronic annotation /// 0005694 // chromosome // inferred from electronic annotation /// 0005730 // nucleolus // inferred from di…	0000166 // nucleotide binding // inferred from electronic annotation /// 0005524 // ATP binding // traceable author statement /// 0005524 // ATP binding // inferred from electronic annotation /// 0046982 // protein heterodimerization activity // inferred from physical interaction	---	---	297.57	307.206	185.348	181.079	302.349	183.201	0.605924	-1.65037	5.33222e-05	0.0106056	0.000621506	0.0651703	-0.72279
205490_x_at	gap junction protein, beta 3, 31kDa	GJB3	BF060667	chr1:35249230-35252849 (+) // 80.62 // p34.3	+	chr1p34	ENSG00000188910	2707	A1YRJ5 /// O75712	NP_001005752 /// NP_076872	NM_001005752 /// NM_024009	0001701 // in utero embryonic development // inferred from electronic annotation /// 0001890 // placenta development // inferred from electronic annotation /// 0007154 // cell communication // non-traceable author statement /// 0007154 // cell communication // inferred from electronic annotation /// 0007605 // sensory perception of sound // inferred from electronic annotation /// 0043588 // skin …	0005886 // plasma membrane // inferred from electronic annotation /// 0005921 // gap junction // non-traceable author statement /// 0005921 // gap junction // inferred from electronic annotation /// 0005922 // connexon complex // inferred from electronic annotation /// 0016020 // membrane // inferred from electronic annotation /// 0016021 // integral to membrane // inferred from electronic annota…	0005243 // gap junction channel activity // non-traceable author statement	Calcium_regulation_in_cardiac_cells // GenMAPP	IPR013092 // Connexin, N-terminal // 4.1E-53 /// IPR019570 // Gap junction protein, cysteine-rich domain // 7.0E-30	468.672	454.084	268.102	280.385	461.322	274.174	0.594326	-1.68258	5.42247e-05	0.0106477	0.000695506	0.0659354	-0.75068
227014_at	aspartate beta-hydroxylase domain containing 2	ASPHD2	BE550881	chr22:26829362-26840981 (+) // 98.71 // q12.1	+	chr22q12.1	ENSG00000128203	57168	B3KUG5 /// Q6ICH7	NP_065170	NM_020437	0018193 // peptidyl-amino acid modification // inferred from electronic annotation /// 0055114 // oxidation-reduction process // inferred from electronic annotation	0016020 // membrane // inferred from electronic annotation /// 0016021 // integral to membrane // inferred from electronic annotation /// 0030176 // integral to endoplasmic reticulum membrane // inferred from electronic annotation	0016491 // oxidoreductase activity // inferred from electronic annotation /// 0016702 // oxidoreductase activity, acting on single donors with incorporation of molecular oxygen, incorporation of two atoms of oxygen // inferred from electronic annotation	---	IPR007803 // Aspartyl/Asparaginyl beta-hydroxylase // 1.4E-38	443.839	405.876	225.357	235.745	424.432	230.493	0.543059	-1.84142	5.49105e-05	0.0106591	0.000880248	0.0697209	-0.88081
202846_s_at	uncharacterized LOC100505991 /// phosphatidylinositol glycan anchor biosynthesis, class C	LOC100505991 /// PIGC	NM_002642	chr1:172410597-172412055 (-) // 99.86 // q24.3	-	chr1q23-q25	ENSG00000135845	100505991 /// 5279	Q92535	NP_002633 /// NP_714969	NM_002642 /// NM_153747 /// XR_108306 /// XR_108307 /// XR_111995 /// XR_111996 /// XR_111997	0006501 // C-terminal protein lipidation // traceable author statement /// 0006506 // GPI anchor biosynthetic process // traceable author statement /// 0006506 // GPI anchor biosynthetic process // inferred from electronic annotation /// 0016254 // preassembly of GPI anchor in ER membrane // traceable author statement /// 0043687 // post-translational protein modification // traceable author stat…	0000506 // glycosylphosphatidylinositol-N-acetylglucosaminyltransferase (GPI-GnT) complex // inferred from direct assay /// 0005783 // endoplasmic reticulum // inferred from electronic annotation /// 0005789 // endoplasmic reticulum membrane // traceable author statement /// 0005789 // endoplasmic reticulum membrane // inferred from electronic annotation /// 0016020 // membrane // inferred from e…	0003824 // catalytic activity // traceable author statement /// 0016740 // transferase activity // inferred from electronic annotation /// 0016757 // transferase activity, transferring glycosyl groups // inferred from electronic annotation /// 0017176 // phosphatidylinositol N-acetylglucosaminyltransferase activity // inferred from electronic annotation	---	IPR009450 // Phosphatidylinositol N-acetylglucosaminyltransferase // 1.1E-95	2130.27	2202.36	1165.41	1263.71	2165.97	1213.53	0.560277	-1.78483	5.58816e-05	0.0107956	0.000365615	0.0622705	-0.8358
228069_at	family with sequence similarity 54, member A	FAM54A	AL138828	chr6:136552167-136571385 (-) // 95.85 // q23.3	-	chr6q23.3	ENSG00000146410	113115	E9PN39 /// H0YEA6 /// Q6P444	NP_001092756 /// NP_612428	NM_001099286 /// NM_138419	0000266 // mitochondrial fission // inferred from sequence or structural similarity /// 0007005 // mitochondrion organization // inferred from sequence or structural similarity /// 0009060 // aerobic respiration // inferred from sequence or structural similarity	0005739 // mitochondrion // inferred from sequence or structural similarity /// 0005739 // mitochondrion // inferred from electronic annotation	---	---	IPR007972 // Mitochondrial fission regulator 1 // 5.0E-103	1072.78	1086.5	551.125	612.841	1079.61	581.163	0.538305	-1.85768	5.84759e-05	0.0110846	0.000494217	0.0642178	-0.8935
218569_s_at	kelch repeat and BTB (POZ) domain containing 4	KBTBD4	NM_018095	chr11:47593749-47600525 (-) // 99.79 // p11.2	-	chr11p11.2	ENSG00000123444	55709	A6NKS9 /// B3KRH9 /// E9PJ66 /// E9PJY1 /// E9PL18 /// E9PM58 /// E9PQ38 /// E9PSA4 /// Q53HN0 /// Q9NVX7	NP_057590 /// NP_060565	NM_016506 /// NM_018095 /// NR_024222	---	---	---	---	IPR011705 // BTB/Kelch-associated // 3.0E-13 /// IPR011705 // BTB/Kelch-associated // 3.2E-13 /// IPR011705 // BTB/Kelch-associated // 3.1E-13 /// IPR013069 // BTB/POZ // 1.2E-29 /// IPR013069 // BTB/POZ // 1.3E-29 /// IPR013069 // BTB/POZ // 1.3E-29 /// IPR013069 // BTB/POZ // 4.9E-28	351.845	349.373	205.837	216.498	350.607	211.1	0.602099	-1.66086	5.8144e-05	0.0110846	0.000611687	0.0645518	-0.73193
1569107_s_at	zinc finger protein 642	ZNF642	BQ433060	chr1:40942886-40962015 (+) // 92.05 // p34.2	+	chr1p34.2	ENSG00000187815	339559	Q49AA0	NP_940896	NM_198494	0006351 // transcription, DNA-dependent // inferred from electronic annotation /// 0006355 // regulation of transcription, DNA-dependent // inferred from electronic annotation	0005622 // intracellular // inferred from electronic annotation /// 0005634 // nucleus // inferred from electronic annotation	0003676 // nucleic acid binding // inferred from electronic annotation /// 0003677 // DNA binding // inferred from electronic annotation /// 0008270 // zinc ion binding // inferred from electronic annotation /// 0046872 // metal ion binding // inferred from electronic annotation	---	IPR001909 // Krueppel-associated box // 1.9E-25 /// IPR007087 // Zinc finger, C2H2 // 4.0E-8 /// IPR007087 // Zinc finger, C2H2 // 1.7E-8 /// IPR007087 // Zinc finger, C2H2 // 4.7E-8 /// IPR007087 // Zinc finger, C2H2 // 2.9E-8	82.1875	75.965	45.3504	45.4541	79.0153	45.4022	0.574602	-1.74034	5.92093e-05	0.0111712	0.000602467	0.0642178	-0.79937
215263_at	zinc finger, X-linked, duplicated A /// zinc finger, X-linked, duplicated B	ZXDA /// ZXDB	BF509566	chrX:57619399-57621140 (+) // 90.07 // p11.21 /// chrX:57934207-57935948 (-) // 91.62 // p11.21	+	chrXp11.1 /// chrXp11.21	ENSG00000198205 /// ENSG00000198455	158586 /// 7789	A8K9H1 /// P98168 /// P98169	NP_009087 /// NP_009088	NM_007156 /// NM_007157	0006351 // transcription, DNA-dependent // inferred from electronic annotation /// 0006355 // regulation of transcription, DNA-dependent // inferred from electronic annotation /// 0045893 // positive regulation of transcription, DNA-dependent // inferred from mutant phenotype	0005622 // intracellular // inferred from electronic annotation /// 0005634 // nucleus // non-traceable author statement /// 0005634 // nucleus // inferred from electronic annotation	0003676 // nucleic acid binding // inferred from electronic annotation /// 0003700 // sequence-specific DNA binding transcription factor activity // inferred from mutant phenotype /// 0005515 // protein binding // inferred from physical interaction /// 0008270 // zinc ion binding // inferred from electronic annotation /// 0046872 // metal ion binding // inferred from electronic annotation /// 007…	---	IPR007087 // Zinc finger, C2H2 // 2.1E-8 /// IPR007087 // Zinc finger, C2H2 // 1.1E-8 /// IPR007087 // Zinc finger, C2H2 // 2.1E-8 /// IPR007087 // Zinc finger, C2H2 // 1.1E-8	386.875	337.007	154.234	171.251	361.081	162.52	0.450092	-2.22177	6.14616e-05	0.0114555	0.00135277	0.0738239	-1.15171
205266_at	leukemia inhibitory factor	LIF	NM_002309	chr22:30636440-30642748 (-) // 94.47 // q12.2	-	chr22q12.2	ENSG00000128342	3976	B5MC23 /// P15018	NP_001244064 /// NP_002300	NM_001257135 /// NM_002309	0001974 // blood vessel remodeling // inferred from electronic annotation /// 0006955 // immune response // inferred from electronic annotation /// 0007275 // multicellular organismal development // traceable author statement /// 0007566 // embryo implantation // inferred from electronic annotation /// 0008284 // positive regulation of cell proliferation // inferred from direct assay /// 0008284 …	0005576 // extracellular region // inferred from electronic annotation /// 0005615 // extracellular space // inferred by curator /// 0005615 // extracellular space // inferred from electronic annotation	0005102 // receptor binding // inferred from physical interaction /// 0005125 // cytokine activity // inferred from direct assay /// 0005125 // cytokine activity // inferred from electronic annotation /// 0005146 // leukemia inhibitory factor receptor binding // inferred from direct assay /// 0005146 // leukemia inhibitory factor receptor binding // inferred from physical interaction /// 0005146 …	TGF_Beta_Signaling_Pathway // GenMAPP	IPR001581 // Leukemia inhibitory factor /oncostatin // 6.2E-83	343.648	313.189	175.669	160.693	328.065	168.014	0.512138	-1.9526	6.15673e-05	0.0114555	0.000183965	0.0614243	-0.9654
216593_s_at	uncharacterized LOC100505991 /// phosphatidylinositol glycan anchor biosynthesis, class C	LOC100505991 /// PIGC	AB000359	chr11:33097589-33098006 (-) // 100.0 // p13	-	chr1q23-q25	ENSG00000135845 /// ENSG00000213713	100505991 /// 5279	Q92535	NP_002633 /// NP_714969	NM_002642 /// NM_153747 /// XR_108306 /// XR_108307 /// XR_111995 /// XR_111996 /// XR_111997	0006501 // C-terminal protein lipidation // traceable author statement /// 0006506 // GPI anchor biosynthetic process // traceable author statement /// 0006506 // GPI anchor biosynthetic process // inferred from electronic annotation /// 0016254 // preassembly of GPI anchor in ER membrane // traceable author statement /// 0043687 // post-translational protein modification // traceable author stat…	0000506 // glycosylphosphatidylinositol-N-acetylglucosaminyltransferase (GPI-GnT) complex // inferred from direct assay /// 0005783 // endoplasmic reticulum // inferred from electronic annotation /// 0005789 // endoplasmic reticulum membrane // traceable author statement /// 0005789 // endoplasmic reticulum membrane // inferred from electronic annotation /// 0016020 // membrane // inferred from e…	0003824 // catalytic activity // traceable author statement /// 0016740 // transferase activity // inferred from electronic annotation /// 0016757 // transferase activity, transferring glycosyl groups // inferred from electronic annotation /// 0017176 // phosphatidylinositol N-acetylglucosaminyltransferase activity // inferred from electronic annotation	---	IPR009450 // Phosphatidylinositol N-acetylglucosaminyltransferase // 1.1E-95	759.285	774.459	394.329	438.912	766.834	416.023	0.542521	-1.84325	6.4829e-05	0.0114804	0.000476412	0.0642178	-0.88225
227383_at	uncharacterized LOC727820	LOC727820	AW340595	chr1:144336128-144337029 (-) // 65.96 // q21.1 /// chr1:144516377-144517278 (-) // 81.22 // q21.1 /// chr1:143739806-143740706 (-) // 65.96 // q21.1 /// chr1:147927328-147928228 (-) // 80.9 // q21.2	-	chr1q21.1	---	727820	---	---	XR_041980	---	---	---	---	---	147.508	148.332	79.8003	87.3723	147.92	83.5003	0.5645	-1.77148	6.34494e-05	0.0114804	0.000573079	0.0642178	-0.82496
232746_at	Chemokine (C-X-C motif) receptor 7	CXCR7	BE552368	chr2:237478467-237480261 (+) // 96.13 // q37.3	+	chr2q37.3	---	57007	P25106	NP_064707	NM_001047841 /// NM_020311	0007155 // cell adhesion // inferred from electronic annotation /// 0007165 // signal transduction // inferred from electronic annotation /// 0007186 // G-protein coupled receptor signaling pathway // inferred from electronic annotation /// 0007275 // multicellular organismal development // inferred from electronic annotation /// 0043066 // negative regulation of apoptotic process // inferred fro…	0005737 // cytoplasm // inferred from electronic annotation /// 0005768 // endosome // inferred from electronic annotation /// 0005769 // early endosome // inferred from electronic annotation /// 0005886 // plasma membrane // traceable author statement /// 0005886 // plasma membrane // inferred from electronic annotation /// 0016020 // membrane // inferred from electronic annotation /// 0016021 /…	0004871 // signal transducer activity // inferred from electronic annotation /// 0004872 // receptor activity // inferred from electronic annotation /// 0004930 // G-protein coupled receptor activity // inferred from electronic annotation /// 0016494 // C-X-C chemokine receptor activity // inferred from mutant phenotype	GPCRDB_Class_A_Rhodopsin-like // GenMAPP /// Smooth_muscle_contraction // GenMAPP	---	54.2427	51.946	31.9068	29.9368	53.082	30.9061	0.582234	-1.71752	6.46644e-05	0.0114804	0.000377932	0.0623219	-0.78033
218732_at	peptidyl-tRNA hydrolase 2	PTRH2	NM_016077	chr17:57774667-57784856 (-) // 98.88 // q23.1	-	chr17q23.1	ENSG00000141378	51651	Q96ME4 /// Q9Y3E5	NP_057161	NM_001015509 /// NM_016077	0006915 // apoptotic process // inferred from electronic annotation	0005739 // mitochondrion // inferred from electronic annotation	0004045 // aminoacyl-tRNA hydrolase activity // inferred from electronic annotation /// 0016787 // hydrolase activity // inferred from electronic annotation	---	IPR002833 // Peptidyl-tRNA hydrolase, PTH2 // 8.4E-55 /// IPR002833 // Peptidyl-tRNA hydrolase, PTH2 // 8.6E-55	2049.56	2156.4	1231.59	1279.27	2102.22	1255.2	0.597066	-1.67486	6.48242e-05	0.0114804	0.000427791	0.0642178	-0.744
212774_at	zinc finger protein 238	ZNF238	AJ223321	chr1:244216581-244220776 (+) // 93.8 // q44	+	chr1q44-qter	ENSG00000179456	10472	B4DF20 /// Q99592	NP_006343 /// NP_991331	NM_006352 /// NM_205768	0000122 // negative regulation of transcription from RNA polymerase II promoter // inferred from sequence or structural similarity /// 0000122 // negative regulation of transcription from RNA polymerase II promoter // inferred from electronic annotation /// 0000122 // negative regulation of transcription from RNA polymerase II promoter // traceable author statement /// 0006351 // transcription, D…	0000228 // nuclear chromosome // traceable author statement /// 0005622 // intracellular // inferred from electronic annotation /// 0005634 // nucleus // traceable author statement /// 0005634 // nucleus // inferred from electronic annotation	0003676 // nucleic acid binding // inferred from electronic annotation /// 0003677 // DNA binding // traceable author statement /// 0003677 // DNA binding // inferred from electronic annotation /// 0003700 // sequence-specific DNA binding transcription factor activity // traceable author statement /// 0008270 // zinc ion binding // inferred from electronic annotation /// 0043565 // sequence-speci…	---	IPR013069 // BTB/POZ // 4.0E-30	1358.29	1346.74	806.405	845.56	1352.49	825.749	0.610535	-1.63791	6.41922e-05	0.0114804	0.000657238	0.0651939	-0.71184
215322_at	LON peptidase N-terminal domain and ring finger 1	LONRF1	AL080190	chr8:12608829-12610681 (-) // 76.78 // p23.1	-	chr8p23.1	ENSG00000154359	91694	E9PQH4 /// E9PRX6 /// H7C5V9 /// Q17RB8	NP_689484	NM_152271	0006508 // proteolysis // inferred from electronic annotation	---	0004176 // ATP-dependent peptidase activity // inferred from electronic annotation /// 0008270 // zinc ion binding // inferred from electronic annotation /// 0046872 // metal ion binding // inferred from electronic annotation	---	IPR003111 // Peptidase S16, lon N-terminal // 3.3E-31 /// IPR018957 // Zinc finger, C3HC4 RING-type // 2.6E-9	45.466	45.466	28.5428	28.764	45.4661	28.6531	0.63021	-1.58677	6.34625e-05	0.0114804	0.000600497	0.0642178	-0.6661
219985_at	heparan sulfate (glucosamine) 3-O-sulfotransferase 3A1	HS3ST3A1	NM_006042	chr17:13399005-13505244 (-) // 92.46 // p12	-	chr17p12	ENSG00000153976	9955	Q9Y663	NP_006033	NM_006042	---	0000139 // Golgi membrane // inferred from electronic annotation /// 0005794 // Golgi apparatus // inferred from electronic annotation /// 0016020 // membrane // inferred from electronic annotation /// 0016021 // integral to membrane // inferred from electronic annotation /// 0016021 // integral to membrane // traceable author statement	0008146 // sulfotransferase activity // traceable author statement /// 0008146 // sulfotransferase activity // inferred from electronic annotation /// 0016740 // transferase activity // inferred from electronic annotation /// 0033872 // [heparan sulfate]-glucosamine 3-sulfotransferase 3 activity // inferred from electronic annotation	---	IPR000863 // Sulfotransferase domain // 3.1E-46	56.8549	64.8719	29.1655	30.9425	60.7314	30.0408	0.494652	-2.02162	6.57827e-05	0.0114981	0.000255725	0.0614243	-1.01552
218570_at	kelch repeat and BTB (POZ) domain containing 4 /// protein tyrosine phosphatase, mitochondrial 1	KBTBD4 /// PTPMT1	NM_018095	chr11:47593749-47600525 (-) // 99.79 // p11.2	-	chr11p11.2	---	114971 /// 55709	A6NKS9 /// B3KRH9 /// B4DGK8 /// E9PAT8 /// E9PJ66 /// E9PJY1 /// E9PL18 /// E9PM58 /// E9PQ38 /// E9PQM0 /// E9PSA4 /// Q53HN0 /// Q8WUK0 /// Q9NVX7	NP_001137456 /// NP_057590 /// NP_060565 /// NP_783859	NM_001143984 /// NM_016506 /// NM_018095 /// NM_175732 /// NR_024222	0006470 // protein dephosphorylation // not recorded /// 0006470 // protein dephosphorylation // inferred from electronic annotation /// 0016311 // dephosphorylation // inferred from electronic annotation /// 0035335 // peptidyl-tyrosine dephosphorylation // inferred from electronic annotation /// 0046855 // inositol phosphate dephosphorylation // not recorded	0005739 // mitochondrion // not recorded /// 0005739 // mitochondrion // inferred from electronic annotation /// 0005743 // mitochondrial inner membrane // inferred from electronic annotation /// 0016020 // membrane // inferred from electronic annotation	0004439 // phosphatidylinositol-4,5-bisphosphate 5-phosphatase activity // not recorded /// 0004439 // phosphatidylinositol-4,5-bisphosphate 5-phosphatase activity // inferred from electronic annotation /// 0004721 // phosphoprotein phosphatase activity // inferred from electronic annotation /// 0004725 // protein tyrosine phosphatase activity // inferred from electronic annotation /// 0008138 //…	Electron_Transport_Chain // GenMAPP	---	833.178	823.783	435.827	482.031	828.467	458.329	0.553226	-1.80758	6.56346e-05	0.0114981	0.000725121	0.0666885	-0.85406
1554020_at	bicaudal D homolog 1 (Drosophila)	BICD1	BC010091	chr12:32259766-32261730 (+) // 95.94 // p11.21	+	chr12p11.2-p11.1	ENSG00000151746	636	A8MVZ6 /// F8VZX7 /// F8W056 /// F8W113 /// Q96G01	NP_001003398 /// NP_001705	NM_001003398 /// NM_001714	0006355 // regulation of transcription, DNA-dependent // inferred from electronic annotation /// 0006396 // RNA processing // traceable author statement /// 0006810 // transport // inferred from electronic annotation /// 0008298 // intracellular mRNA localization // non-traceable author statement /// 0009653 // anatomical structure morphogenesis // traceable author statement /// 0016032 // viral …	0005634 // nucleus // inferred from electronic annotation /// 0005794 // Golgi apparatus // inferred from electronic annotation /// 0005802 // trans-Golgi network // inferred from direct assay /// 0005829 // cytosol // inferred from direct assay /// 0005856 // cytoskeleton // non-traceable author statement /// 0005881 // cytoplasmic microtubule // inferred from direct assay /// 0016020 // membran…	0003677 // DNA binding // inferred from electronic annotation /// 0005200 // structural constituent of cytoskeleton // traceable author statement /// 0005515 // protein binding // inferred from physical interaction /// 0008093 // cytoskeletal adaptor activity // inferred from direct assay /// 0017137 // Rab GTPase binding // inferred from physical interaction /// 0031871 // proteinase activated r…	---	---	1190.02	1171.57	734.095	695.779	1180.76	714.683	0.605273	-1.65215	6.57186e-05	0.0114981	0.000531143	0.0642178	-0.72434
219990_at	E2F transcription factor 8	E2F8	NM_024680	chr11:19245613-19253918 (-) // 94.6 // p15.1	-	chr11p15.1	ENSG00000129173	79733	A0AVK6 /// B5MEH2 /// E9PMT9 /// E9PP48	NP_001243300 /// NP_001243301 /// NP_078956	NM_001256371 /// NM_001256372 /// NM_024680	0006351 // transcription, DNA-dependent // inferred from electronic annotation /// 0006355 // regulation of transcription, DNA-dependent // inferred from electronic annotation /// 0007049 // cell cycle // inferred from electronic annotation /// 0008283 // cell proliferation // inferred from electronic annotation	0005634 // nucleus // inferred from electronic annotation /// 0005667 // transcription factor complex // inferred from electronic annotation	0003677 // DNA binding // inferred from electronic annotation /// 0003700 // sequence-specific DNA binding transcription factor activity // inferred from electronic annotation /// 0042802 // identical protein binding // inferred from electronic annotation /// 0042803 // protein homodimerization activity // inferred from electronic annotation	---	IPR002831 // Transcription regulator TrmB, N-terminal // 1.8E-8 /// IPR003316 // Transcription factor E2F/dimerisation partner (TDP) // 4.1E-23 /// IPR003316 // Transcription factor E2F/dimerisation partner (TDP) // 1.4E-21 /// IPR003316 // Transcription factor E2F/dimerisation partner (TDP) // 1.1E-23 /// IPR003316 // Transcription factor E2F/dimerisation partner (TDP) // 3.5E-22	594.489	595.303	376.376	361.607	594.894	368.916	0.620138	-1.61254	6.79089e-05	0.0117175	0.000637874	0.0651703	-0.68934
212861_at	major facilitator superfamily domain containing 5	MFSD5	BF690150	chr12:53645888-53648190 (+) // 97.6 // q13.13	+	chr12q13.13	ENSG00000182544	84975	F8VV69 /// F8W8P3 /// G3V1N7 /// Q6N075	NP_001164261 /// NP_116278	NM_001170790 /// NM_032889	0006810 // transport // inferred from electronic annotation	0016020 // membrane // inferred from electronic annotation /// 0016021 // integral to membrane // inferred from electronic annotation	---	---	IPR008509 // Protein of unknown function DUF791 // 2.1E-84 /// IPR008509 // Protein of unknown function DUF791 // 1.9E-84 /// IPR010291 // Ion channel regulatory protein, UNC-93 // 3.7E-8 /// IPR011701 // Major facilitator superfamily // 5.4E-15 /// IPR011701 // Major facilitator superfamily // 5.6E-15	562.876	560.916	302.547	332.689	561.896	317.26	0.564626	-1.77108	6.89429e-05	0.0117951	0.000678906	0.0651939	-0.82464
212708_at	male-specific lethal 1 homolog (Drosophila)	MSL1	AV721987	chr17:38276998-38286563 (+) // 82.96 // q21.1	+	chr17q21.1	---	339287	B4DMT3 /// Q68DK7	NP_001012241	NM_001012241	0016568 // chromatin modification // inferred from electronic annotation /// 0043984 // histone H4-K16 acetylation // inferred from direct assay	0005634 // nucleus // inferred from direct assay /// 0005634 // nucleus // inferred from electronic annotation /// 0005730 // nucleolus // inferred from direct assay /// 0072487 // MSL complex // inferred from direct assay	---	---	---	2258.46	2257.63	1348.47	1418.58	2258.11	1383.11	0.612511	-1.63262	6.86611e-05	0.0117951	0.000639992	0.0651703	-0.7072
236090_at	---	---	AW204095	chr6:111219379-111219959 (+) // 35.48 // q21	+	---	---	---	---	---	---	---	---	---	---	---	55.5184	59.5991	32.2569	33.9444	57.5227	33.0899	0.575251	-1.73837	7.0147e-05	0.0118505	0.000351575	0.0614243	-0.79774
212502_at	2-aminoethanethiol (cysteamine) dioxygenase	ADO	AV713053	chr10:64564895-64568234 (+) // 98.96 // q21.3	+	chr10q21.3	ENSG00000181915	84890	B3KXN9 /// Q96SZ5	NP_116193	NM_032804	0055114 // oxidation-reduction process // inferred from electronic annotation	0005739 // mitochondrion // inferred from electronic annotation	0016491 // oxidoreductase activity // inferred from electronic annotation /// 0016702 // oxidoreductase activity, acting on single donors with incorporation of molecular oxygen, incorporation of two atoms of oxygen // inferred from electronic annotation /// 0046872 // metal ion binding // inferred from electronic annotation /// 0047800 // cysteamine dioxygenase activity // inferred from electroni…	---	IPR012864 // Cysteamine dioxygenase // 6.7E-66	1566.58	1532.83	954.298	983.579	1549.62	968.823	0.625202	-1.59948	7.16159e-05	0.0119133	0.000739037	0.0666885	-0.67761
231906_at	homeobox D8	HOXD8	BF057634	chr2:176994429-176997422 (+) // 97.71 // q31.1	+	chr2q31.1	ENSG00000175879	3234	F8VSA3 /// F8WBG7 /// P13378	NP_001186675 /// NP_001186676 /// NP_062458	NM_001199746 /// NM_001199747 /// NM_019558	0006351 // transcription, DNA-dependent // inferred from electronic annotation /// 0006355 // regulation of transcription, DNA-dependent // non-traceable author statement /// 0006355 // regulation of transcription, DNA-dependent // inferred from electronic annotation /// 0007275 // multicellular organismal development // inferred from electronic annotation /// 0008595 // anterior/posterior axis s…	0005634 // nucleus // non-traceable author statement /// 0005634 // nucleus // inferred from electronic annotation	0003677 // DNA binding // inferred from electronic annotation /// 0003700 // sequence-specific DNA binding transcription factor activity // non-traceable author statement /// 0003700 // sequence-specific DNA binding transcription factor activity // inferred from electronic annotation /// 0043565 // sequence-specific DNA binding // inferred from electronic annotation	---	IPR001356 // Homeodomain // 2.3E-25 /// IPR001356 // Homeodomain // 1.8E-24	368.282	364.337	233.909	232.29	366.305	233.098	0.636351	-1.57146	7.16989e-05	0.0119133	0.00063906	0.0651703	-0.65211
229970_at	kelch repeat and BTB (POZ) domain containing 7	KBTBD7	BE672291	chr13:41763969-41764440 (-) // 85.6 // q14.11	-	chr13q14.11	ENSG00000120696	84078	B2RDL4 /// B4DS80 /// Q6FI68 /// Q8WVZ9	NP_115514	NM_032138	---	---	0005515 // protein binding // inferred from physical interaction	---	IPR006652 // Kelch repeat type 1 // 4.0E-12 /// IPR011705 // BTB/Kelch-associated // 2.9E-20 /// IPR013069 // BTB/POZ // 5.2E-30	98.7747	80.6936	36.2498	38.0324	89.2778	37.1304	0.415898	-2.40443	7.25288e-05	0.0119334	0.0010869	0.0711913	-1.2657
231869_at	KIAA1586	KIAA1586	BF339845	chr6:56916701-56920023 (+) // 60.4 // p12.1	+	chr6p12.1	ENSG00000168116	57691	B4DIC2 /// F5H2N6 /// Q8N303 /// Q9HCI6	NP_065982	NM_020931	---	---	0003676 // nucleic acid binding // inferred from electronic annotation	---	---	260.627	234.189	137.535	134.829	247.055	136.175	0.551196	-1.81424	7.36467e-05	0.0119334	0.000516247	0.0642178	-0.85937
209684_at	Ras and Rab interactor 2	RIN2	AL136924	chr20:19915769-19983097 (+) // 98.69 // p11.23	+	chr20p11.22	ENSG00000132669	54453	A1A4T0 /// B3KT35 /// E7EPJ1 /// Q8WYP3	NP_001229510 /// NP_061866	NM_001242581 /// NM_018993	0006897 // endocytosis // inferred from electronic annotation /// 0007165 // signal transduction // inferred from electronic annotation /// 0007264 // small GTPase mediated signal transduction // non-traceable author statement /// 0043547 // positive regulation of GTPase activity // inferred from electronic annotation	0005737 // cytoplasm // inferred from electronic annotation	0005083 // small GTPase regulator activity // non-traceable author statement /// 0005096 // GTPase activator activity // inferred from electronic annotation /// 0017112 // Rab guanyl-nucleotide exchange factor activity // non-traceable author statement	---	IPR000159 // Ras-association // 2.8E-16 /// IPR003123 // Vacuolar sorting protein 9 // 1.4E-27	2027.83	1916.45	1131.71	1193.46	1971.26	1162.17	0.589547	-1.69622	7.3256e-05	0.0119334	0.00100397	0.0708664	-0.7623
221573_at	chromosome 7 open reading frame 25 /// proteasome (prosome, macropain) subunit, alpha type, 2	C7orf25 /// PSMA2	BC000769	chr7:42949120-42951653 (-) // 98.08 // p14.1	-	chr7p13 /// chr7p14.1	ENSG00000136197 /// ENSG00000256646	5683 /// 79020	B4DQM3 /// C9JCK5 /// C9JF90 /// C9JGY4 /// C9K0L6 /// F8WEG3 /// H7C3A7 /// H7C402 /// P25787 /// Q53GF5 /// Q6MZI6 /// Q9BPX7	NP_001093328 /// NP_002778 /// NP_076959	NM_001099858 /// NM_002787 /// NM_024054	0000075 // cell cycle checkpoint // traceable author statement /// 0000082 // G1/S transition of mitotic cell cycle // traceable author statement /// 0000084 // S phase of mitotic cell cycle // traceable author statement /// 0000209 // protein polyubiquitination // traceable author statement /// 0000216 // M/G1 transition of mitotic cell cycle // traceable author statement /// 0000278 // mitotic …	0000502 // proteasome complex // traceable author statement /// 0000502 // proteasome complex // inferred from electronic annotation /// 0005634 // nucleus // inferred from electronic annotation /// 0005654 // nucleoplasm // traceable author statement /// 0005737 // cytoplasm // inferred from electronic annotation /// 0005829 // cytosol // traceable author statement /// 0005839 // proteasome core…	0004175 // endopeptidase activity // inferred from electronic annotation /// 0004298 // threonine-type endopeptidase activity // inferred from electronic annotation /// 0005515 // protein binding // inferred from physical interaction /// 0008233 // peptidase activity // inferred from electronic annotation /// 0016787 // hydrolase activity // inferred from electronic annotation	Proteasome_Degradation // GenMAPP	IPR000426 // Proteasome, alpha-subunit, N-terminal domain // 7.3E-15 /// IPR001353 // Proteasome, subunit alpha/beta // 2.0E-63 /// IPR010733 // Protein of unknown function DUF1308 // 1.4E-117 /// IPR010733 // Protein of unknown function DUF1308 // 2.1E-117	295.121	284.953	170.673	180.048	289.99	175.296	0.604491	-1.65428	7.36982e-05	0.0119334	0.000894382	0.0697209	-0.72621
221326_s_at	tubulin, delta 1	TUBD1	NM_016261	chr17:57937682-57968363 (-) // 99.93 // q23.1	-	chr17q23.1	ENSG00000108423	51174	B3KMV1 /// B4DPT8 /// B4DW01 /// E9PCA7 /// E9PCQ8 /// Q5KU36 /// Q5KU37 /// Q9UJT1	NP_001180538 /// NP_001180539 /// NP_001180540 /// NP_001180541 /// NP_001180542 /// NP_057345	NM_001193609 /// NM_001193610 /// NM_001193611 /// NM_001193612 /// NM_001193613 /// NM_016261	0006184 // GTP catabolic process // inferred from electronic annotation /// 0007017 // microtubule-based process // inferred from electronic annotation /// 0007018 // microtubule-based movement // inferred from electronic annotation /// 0007275 // multicellular organismal development // inferred from electronic annotation /// 0007283 // spermatogenesis // inferred from electronic annotation /// 0…	0005634 // nucleus // inferred from electronic annotation /// 0005737 // cytoplasm // inferred from electronic annotation /// 0005814 // centriole // inferred from electronic annotation /// 0005814 // centriole // traceable author statement /// 0005856 // cytoskeleton // inferred from electronic annotation /// 0005874 // microtubule // inferred from electronic annotation /// 0043234 // protein co…	0000166 // nucleotide binding // inferred from electronic annotation /// 0003924 // GTPase activity // inferred from electronic annotation /// 0005198 // structural molecule activity // inferred from electronic annotation /// 0005525 // GTP binding // inferred from electronic annotation	---	IPR003008 // Tubulin/FtsZ, GTPase domain // 2.9E-70 /// IPR003008 // Tubulin/FtsZ, GTPase domain // 2.0E-70	616.665	634.643	377.041	393.287	625.588	385.079	0.615545	-1.62458	7.25561e-05	0.0119334	0.00051979	0.0642178	-0.70006
203250_at	SR-related CTD-associated factor 8	SCAF8	NM_014892	chr6:155054849-155155192 (+) // 99.96 // q25.2	+	chr6q25.1-q25.3	ENSG00000213079	22828	B7Z3A4 /// B7Z876 /// B7Z888 /// Q05BU5 /// Q8NDE9 /// Q9H8B2 /// Q9UPN6	NP_055707	NM_014892	0006366 // transcription from RNA polymerase II promoter // inferred from electronic annotation /// 0006397 // mRNA processing // inferred from electronic annotation /// 0008380 // RNA splicing // inferred from electronic annotation	0005634 // nucleus // inferred from direct assay /// 0005634 // nucleus // inferred from electronic annotation /// 0005681 // spliceosomal complex // inferred from electronic annotation /// 0005730 // nucleolus // inferred from direct assay /// 0016363 // nuclear matrix // inferred from sequence or structural similarity /// 0016363 // nuclear matrix // inferred from electronic annotation	0000166 // nucleotide binding // inferred from electronic annotation /// 0003676 // nucleic acid binding // inferred from electronic annotation /// 0003723 // RNA binding // inferred from electronic annotation /// 0019904 // protein domain specific binding // inferred from electronic annotation /// 0043175 // RNA polymerase core enzyme binding // inferred from physical interaction /// 0070063 // …	---	IPR000504 // RNA recognition motif domain // 2.5E-13 /// IPR000504 // RNA recognition motif domain // 2.7E-13 /// IPR006903 // RNA polymerase II-binding domain // 1.3E-20 /// IPR006903 // RNA polymerase II-binding domain // 1.4E-20	2327.8	2269.71	1426.69	1465.06	2298.7	1445.75	0.628962	-1.58992	7.58238e-05	0.0121971	0.000768295	0.0670304	-0.669
242005_at	uncharacterized LOC100506377	LOC100506377	BE877420	chr3:98699929-98701872 (+) // 82.22 // q12.1	+	---	ENSG00000240476	100506377	---	---	XR_108458 /// XR_112526	---	---	---	---	---	524.334	546.171	298.498	322.946	535.15	310.5	0.58021	-1.72351	7.76735e-05	0.0123171	0.000410805	0.0642178	-0.78535
239343_at	uncharacterized LOC728705	LOC728705	AW451176	chr12:107347869-107348388 (-) // 100.0 // q23.3	-	chr12q23.3	ENSG00000260329	728705	---	XP_001128243	XM_001128243	---	---	---	---	---	115.313	107.363	66.9278	64.6505	111.267	65.7792	0.591184	-1.69152	7.77392e-05	0.0123171	0.000455405	0.0642178	-0.75832
205981_s_at	inhibitor of growth family, member 2	ING2	NM_001564	chr4:184426262-184432249 (+) // 97.03 // q35.1	+	chr4q35.1	ENSG00000168556	3622	B2RA15 /// B6ZDS1 /// C9J4X5 /// Q9H160	NP_001555	NM_001564	0006351 // transcription, DNA-dependent // inferred from electronic annotation /// 0006355 // regulation of transcription, DNA-dependent // inferred from direct assay /// 0006355 // regulation of transcription, DNA-dependent // inferred from electronic annotation /// 0007141 // male meiosis I // inferred from sequence or structural similarity /// 0007165 // signal transduction // traceable author…	0005634 // nucleus // inferred from direct assay /// 0005634 // nucleus // inferred from electronic annotation /// 0005730 // nucleolus // inferred from direct assay /// 0016580 // Sin3 complex // inferred from direct assay /// 0016602 // CCAAT-binding factor complex // inferred from direct assay	0003677 // DNA binding // inferred from direct assay /// 0003682 // chromatin binding // traceable author statement /// 0005515 // protein binding // inferred from physical interaction /// 0008270 // zinc ion binding // inferred from electronic annotation /// 0032403 // protein complex binding // inferred from direct assay /// 0035064 // methylated histone residue binding // inferred from direct …	---	IPR019787 // Zinc finger, PHD-finger // 4.7E-14 /// IPR019787 // Zinc finger, PHD-finger // 3.7E-14	838.857	806.513	511.981	485.97	822.527	498.808	0.606432	-1.64899	7.77898e-05	0.0123171	0.00047144	0.0642178	-0.72158
222889_at	DNA cross-link repair 1B	DCLRE1B	AI703304	chr1:114447978-114456706 (+) // 84.45 // p13.2	+	chr1p13.2	ENSG00000118655	64858	Q9H816	NP_073747	NM_022836	0000075 // cell cycle checkpoint // inferred from mutant phenotype /// 0000723 // telomere maintenance // inferred from mutant phenotype /// 0006281 // DNA repair // inferred from electronic annotation /// 0006974 // response to DNA damage stimulus // inferred from electronic annotation /// 0031627 // telomeric loop formation // inferred from sequence or structural similarity /// 0031627 // telom…	0000781 // chromosome, telomeric region // inferred from direct assay /// 0000781 // chromosome, telomeric region // inferred from electronic annotation /// 0005634 // nucleus // inferred from electronic annotation /// 0005694 // chromosome // inferred from electronic annotation /// 0005737 // cytoplasm // inferred from electronic annotation /// 0005813 // centrosome // inferred from direct assay…	0004518 // nuclease activity // inferred from electronic annotation /// 0004527 // exonuclease activity // inferred from electronic annotation /// 0005515 // protein binding // inferred from physical interaction /// 0008409 // 5'-3' exonuclease activity // inferred from direct assay /// 0008409 // 5'-3' exonuclease activity // inferred from electronic annotation /// 0016787 // hydrolase activity …	---	IPR011084 // DNA repair metallo-beta-lactamase // 4.4E-19	1423.88	1382.08	781.335	849.329	1402.81	814.624	0.580702	-1.72205	7.82068e-05	0.0123347	0.000963086	0.0708163	-0.78411
213117_at	kelch-like 9 (Drosophila)	KLHL9	AW138594	chr9:21331018-21335368 (-) // 92.95 // p21.3	-	chr9p22	ENSG00000198642	55958	Q58EZ4 /// Q7Z350 /// Q9H8J3 /// Q9P2J3	NP_061335	NM_001040713 /// NM_018847	0000910 // cytokinesis // inferred from mutant phenotype /// 0007049 // cell cycle // inferred from electronic annotation /// 0007067 // mitosis // inferred from electronic annotation /// 0016567 // protein ubiquitination // inferred from direct assay /// 0016567 // protein ubiquitination // inferred from electronic annotation /// 0051301 // cell division // inferred from electronic annotation	0030496 // midbody // inferred from direct assay /// 0031463 // Cul3-RING ubiquitin ligase complex // inferred from direct assay	0004842 // ubiquitin-protein ligase activity // inferred from direct assay	---	IPR006652 // Kelch repeat type 1 // 2.6E-15 /// IPR006652 // Kelch repeat type 1 // 2.0E-12 /// IPR006652 // Kelch repeat type 1 // 1.4E-12 /// IPR006652 // Kelch repeat type 1 // 1.6E-11 /// IPR006652 // Kelch repeat type 1 // 9.2E-12 /// IPR006652 // Kelch repeat type 1 // 2.2E-15 /// IPR006652 // Kelch repeat type 1 // 1.7E-12 /// IPR006652 // Kelch repeat type 1 // 1.2E-12 /// IPR006652 // Ke…	551.583	516.656	301.742	271.811	533.835	286.387	0.53647	-1.86404	7.88813e-05	0.0123408	0.00027039	0.0614243	-0.89843
225076_s_at	zinc finger, NFX1-type containing 1	ZNFX1	AA150460	chr20:47862436-47894578 (-) // 94.3 // q13.13	-	chr20q13.13	ENSG00000124201	57169	E7ESE4 /// Q2TAK0 /// Q5JXR5 /// Q5JXR6 /// Q5JXR7 /// Q6P6B6 /// Q6PJM4 /// Q9P2E3	NP_066363	NM_021035	---	---	0046872 // metal ion binding // inferred from electronic annotation	---	---	778.662	765.563	470.807	492.271	772.103	481.426	0.623526	-1.60378	7.91625e-05	0.0123408	0.000798816	0.0675565	-0.68148
222717_at	serum deprivation response	SDPR	BF982174	chr2:192699030-192711825 (-) // 97.9 // q32.3	-	chr2q32-q33	ENSG00000168497	8436	A8K2W3 /// O95810	NP_004648	NM_004657	---	0005737 // cytoplasm // inferred from direct assay /// 0005737 // cytoplasm // inferred from electronic annotation /// 0005794 // Golgi apparatus // inferred from direct assay /// 0005829 // cytosol // inferred from direct assay /// 0005829 // cytosol // inferred from electronic annotation /// 0005886 // plasma membrane // inferred from direct assay /// 0005901 // caveola // inferred from electro…	0001786 // phosphatidylserine binding // inferred from direct assay /// 0005515 // protein binding // inferred from physical interaction /// 0005543 // phospholipid binding // traceable author statement /// 0008289 // lipid binding // inferred from electronic annotation	---	---	183.649	160.558	82.553	72.2505	171.716	77.23	0.449756	-2.22343	8.25658e-05	0.0125515	0.000104363	0.0614243	-1.15279
230542_at	zinc finger protein 597	ZNF597	AI825587	chr16:3486105-3486785 (-) // 62.3 // p13.3	-	chr16p13.3	ENSG00000167981	146434	Q96LX8	NP_689670	NM_152457	0006351 // transcription, DNA-dependent // inferred from electronic annotation /// 0006355 // regulation of transcription, DNA-dependent // inferred from electronic annotation	0005622 // intracellular // inferred from electronic annotation /// 0005634 // nucleus // inferred from electronic annotation	0003676 // nucleic acid binding // inferred from electronic annotation /// 0003677 // DNA binding // inferred from electronic annotation /// 0008270 // zinc ion binding // inferred from electronic annotation /// 0046872 // metal ion binding // inferred from electronic annotation	---	IPR001909 // Krueppel-associated box // 1.2E-12 /// IPR007087 // Zinc finger, C2H2 // 4.2E-9 /// IPR007087 // Zinc finger, C2H2 // 4.1E-9	62.9909	60.3288	37.8962	38.9674	61.6453	38.4281	0.623372	-1.60418	8.30822e-05	0.0125515	0.000885203	0.0697209	-0.68183
211088_s_at	polo-like kinase 4	PLK4	Z25433	chr4:128806975-128807112 (+) // 93.06 // q28.2	+	chr4q28	ENSG00000142731	10733	H0YAL6 /// O00444 /// Q15455	NP_001177728 /// NP_001177730 /// NP_055079	NM_001190799 /// NM_001190801 /// NM_014264	0000086 // G2/M transition of mitotic cell cycle // traceable author statement /// 0000278 // mitotic cell cycle // traceable author statement /// 0006468 // protein phosphorylation // traceable author statement /// 0006468 // protein phosphorylation // inferred from electronic annotation /// 0007099 // centriole replication // inferred from mutant phenotype /// 0016310 // phosphorylation // infe…	0005634 // nucleus // inferred from electronic annotation /// 0005730 // nucleolus // inferred from sequence or structural similarity /// 0005730 // nucleolus // inferred from electronic annotation /// 0005737 // cytoplasm // inferred from electronic annotation /// 0005813 // centrosome // inferred from direct assay /// 0005814 // centriole // inferred from direct assay /// 0005814 // centriole /…	0000166 // nucleotide binding // inferred from electronic annotation /// 0004672 // protein kinase activity // inferred from electronic annotation /// 0004674 // protein serine/threonine kinase activity // inferred from direct assay /// 0004674 // protein serine/threonine kinase activity // inferred from sequence or structural similarity /// 0004674 // protein serine/threonine kinase activity // …	---	IPR000719 // Protein kinase, catalytic domain // 3.3E-73 /// IPR000719 // Protein kinase, catalytic domain // 2.9E-73 /// IPR000719 // Protein kinase, catalytic domain // 1.7E-57 /// IPR000719 // Protein kinase, catalytic domain // 3.0E-73 /// IPR000719 // Protein kinase, catalytic domain // 3.6E-64 /// IPR000959 // POLO box duplicated domain // 1.7E-15 /// IPR000959 // POLO box duplicated domain…	51.6005	52.7038	33.1689	33.646	52.1494	33.4066	0.640595	-1.56105	8.33118e-05	0.0125515	0.000672044	0.0651939	-0.64252
220979_s_at	ST6 (alpha-N-acetyl-neuraminyl-2,3-beta-galactosyl-1,3)-N-acetylgalactosaminide alpha-2,6-sialyltransferase 5	ST6GALNAC5	NM_030965	chr1:77333185-77529735 (+) // 86.23 // p31.1	+	chr1p31.1	ENSG00000117069	81849	B3KTL1 /// B4DHB7 /// B4DV27 /// F2Z2C8 /// Q9BVH7	NP_112227	NM_030965	0006486 // protein glycosylation // inferred from electronic annotation /// 0006688 // glycosphingolipid biosynthetic process // inferred from sequence or structural similarity /// 0006688 // glycosphingolipid biosynthetic process // inferred from electronic annotation /// 0009312 // oligosaccharide biosynthetic process // inferred from sequence or structural similarity /// 0009312 // oligosaccha…	0000139 // Golgi membrane // inferred from electronic annotation /// 0005794 // Golgi apparatus // inferred from electronic annotation /// 0016020 // membrane // inferred from electronic annotation /// 0016021 // integral to membrane // inferred from electronic annotation /// 0030173 // integral to Golgi membrane // inferred from electronic annotation	0001665 // alpha-N-acetylgalactosaminide alpha-2,6-sialyltransferase activity // inferred from sequence or structural similarity /// 0001665 // alpha-N-acetylgalactosaminide alpha-2,6-sialyltransferase activity // inferred from electronic annotation /// 0008373 // sialyltransferase activity // inferred from sequence or structural similarity /// 0008373 // sialyltransferase activity // inferred fr…	---	IPR001675 // Glycosyl transferase, family 29 // 1.6E-43 /// IPR001675 // Glycosyl transferase, family 29 // 8.3E-31	1617.74	1733.28	728.934	855.054	1674.48	789.481	0.471469	-2.12103	8.37105e-05	0.0125564	0.000257595	0.0614243	-1.08474
222270_at	SMEK homolog 2, suppressor of mek1 (Dictyostelium)	SMEK2	BG540048	chr2:55841126-55842183 (-) // 57.42 // p16.1	-	chr2p16.1	ENSG00000138041	57223	B4DKA9 /// Q5MIZ7	NP_001116436 /// NP_065196	NM_001122964 /// NM_020463	---	0005634 // nucleus // inferred from electronic annotation /// 0005737 // cytoplasm // inferred from electronic annotation /// 0005815 // microtubule organizing center // inferred from electronic annotation /// 0005856 // cytoskeleton // inferred from electronic annotation	---	---	---	98.2318	93.2716	57.2716	52.6936	95.7247	54.9349	0.573885	-1.74251	8.44609e-05	0.0125838	0.000368987	0.0622856	-0.80117
221766_s_at	family with sequence similarity 46, member A	FAM46A	AW246673	chr6:82455446-82462491 (-) // 94.13 // q14.1	-	chr6q14	ENSG00000112773	55603	B6E614 /// H0Y5Y3 /// H0Y6D7 /// Q96IP4	NP_060103	NM_017633	---	---	---	---	IPR012937 // Domain of unknown function DUF1693 // 2.8E-181 /// IPR012937 // Domain of unknown function DUF1693 // 2.4E-181 /// IPR012937 // Domain of unknown function DUF1693 // 4.1E-181	488.709	480.329	301.829	312.792	484.492	307.257	0.634181	-1.57684	8.57088e-05	0.0126762	0.000822086	0.0679732	-0.65703
219765_at	zinc finger protein 329	ZNF329	NM_024620	chr19:58637696-58640400 (-) // 86.08 // q13.43	-	chr19q13.43	ENSG00000181894	79673	Q86UD4	NP_078896	NM_024620	0006351 // transcription, DNA-dependent // inferred from electronic annotation /// 0006355 // regulation of transcription, DNA-dependent // inferred from electronic annotation	0005622 // intracellular // inferred from electronic annotation /// 0005634 // nucleus // inferred from electronic annotation	0003676 // nucleic acid binding // inferred from electronic annotation /// 0003677 // DNA binding // inferred from electronic annotation /// 0008270 // zinc ion binding // inferred from electronic annotation /// 0046872 // metal ion binding // inferred from electronic annotation	---	IPR007087 // Zinc finger, C2H2 // 4.6E-8 /// IPR007087 // Zinc finger, C2H2 // 1.6E-10 /// IPR007087 // Zinc finger, C2H2 // 5.5E-9 /// IPR007087 // Zinc finger, C2H2 // 2.6E-9 /// IPR007087 // Zinc finger, C2H2 // 2.3E-9 /// IPR007087 // Zinc finger, C2H2 // 2.1E-8 /// IPR007087 // Zinc finger, C2H2 // 5.4E-10 /// IPR007087 // Zinc finger, C2H2 // 9.5E-9 /// IPR007087 // Zinc finger, C2H2 // 2.6…	323.724	284.488	163.254	163.496	303.472	163.375	0.538351	-1.85753	9.13488e-05	0.0130218	0.000801282	0.0675565	-0.89338
210710_at	angiogenic factor with G patch and FHA domains 1	AGGF1	BC002828	chr5:76326269-76327255 (+) // 83.86 // q13.3	+	chr5q13.3	---	55109	A0JLT8 /// A8K029 /// H0Y8F8 /// Q6PIK7 /// Q8N302	NP_060516	NM_018046	0001525 // angiogenesis // inferred from electronic annotation /// 0001570 // vasculogenesis // traceable author statement /// 0001938 // positive regulation of endothelial cell proliferation // inferred from direct assay /// 0006396 // RNA processing // traceable author statement /// 0007155 // cell adhesion // inferred from direct assay /// 0007275 // multicellular organismal development // inf…	0005576 // extracellular region // inferred from direct assay /// 0005576 // extracellular region // inferred from electronic annotation /// 0005737 // cytoplasm // inferred from direct assay /// 0005737 // cytoplasm // inferred from electronic annotation /// 0048471 // perinuclear region of cytoplasm // inferred from direct assay	0003676 // nucleic acid binding // inferred from electronic annotation /// 0005515 // protein binding // inferred from physical interaction /// 0043499 // eukaryotic cell surface binding // inferred from direct assay	---	---	108.836	117.473	60.6919	65.9111	113.072	63.2477	0.559358	-1.78776	8.95554e-05	0.0130218	0.00028915	0.0614243	-0.83816
213823_at	homeobox A11	HOXA11	H94842	chr7:27220775-27222472 (-) // 94.68 // p15.2	-	chr7p15.2	ENSG00000005073	3207	B2R9U5 /// H0YIA6 /// P31270	NP_005514	NM_005523	0001501 // skeletal system development // inferred from sequence or structural similarity /// 0001501 // skeletal system development // inferred from electronic annotation /// 0001658 // branching involved in ureteric bud morphogenesis // inferred from sequence or structural similarity /// 0001658 // branching involved in ureteric bud morphogenesis // inferred from electronic annotation /// 00063…	0005634 // nucleus // inferred from electronic annotation /// 0005667 // transcription factor complex // inferred from sequence or structural similarity /// 0005667 // transcription factor complex // inferred from electronic annotation /// 0005730 // nucleolus // inferred from direct assay /// 0005737 // cytoplasm // inferred from direct assay /// 0032993 // protein-DNA complex // inferred from s…	0003677 // DNA binding // inferred from electronic annotation /// 0003700 // sequence-specific DNA binding transcription factor activity // inferred from electronic annotation /// 0043565 // sequence-specific DNA binding // inferred from electronic annotation	---	IPR001356 // Homeodomain // 6.0E-24 /// IPR001356 // Homeodomain // 7.0E-24 /// IPR021918 // Domain of unknown function DUF3528, homeobox protein, eukaryotic // 2.1E-53 /// IPR021918 // Domain of unknown function DUF3528, homeobox protein, eukaryotic // 3.8E-70	241.334	250.579	136.579	149.155	245.912	142.729	0.580402	-1.72294	8.92987e-05	0.0130218	0.000457817	0.0642178	-0.78487
229638_at	iroquois homeobox 3	IRX3	AI681917	chr16:54317217-54319767 (-) // 95.38 // q12.2	-	chr16q12.2	ENSG00000177508	79191	P78415 /// Q8N4G7	NP_077312	NM_024336	0001656 // metanephros development // inferred from electronic annotation /// 0006351 // transcription, DNA-dependent // inferred from electronic annotation /// 0006355 // regulation of transcription, DNA-dependent // inferred from electronic annotation /// 0007275 // multicellular organismal development // inferred from electronic annotation /// 0007498 // mesoderm development // inferred from e…	0005634 // nucleus // inferred from electronic annotation /// 0005737 // cytoplasm // inferred from electronic annotation /// 0030424 // axon // inferred from electronic annotation	0003677 // DNA binding // inferred from electronic annotation /// 0003700 // sequence-specific DNA binding transcription factor activity // inferred from electronic annotation /// 0043565 // sequence-specific DNA binding // inferred from electronic annotation	---	IPR001356 // Homeodomain // 3.5E-11	705.512	690.329	406.81	437.329	697.877	421.793	0.604393	-1.65455	8.97153e-05	0.0130218	0.000957918	0.070784	-0.72644
227368_at	---	---	AW009630	chr6:88408121-88409757 (-) // 78.25 // q15	-	---	---	---	---	---	---	---	---	---	---	---	489.309	459.042	294.03	290.692	473.933	292.356	0.616871	-1.62108	9.1679e-05	0.0130218	0.000678939	0.0651939	-0.69696
219177_at	BRX1, biogenesis of ribosomes, homolog (S. cerevisiae)	BRIX1	NM_018321	chr5:34915814-34925785 (+) // 99.95 // p13.2	+	chr5p13.2	ENSG00000113460	55299	A0JLQ5 /// B4E0B8 /// Q8TDN6 /// Q9NUW4	NP_060791	NM_018321	0042254 // ribosome biogenesis // inferred from electronic annotation	0005634 // nucleus // inferred from direct assay /// 0005634 // nucleus // inferred from electronic annotation /// 0005730 // nucleolus // inferred from direct assay /// 0005730 // nucleolus // inferred from electronic annotation	---	---	---	498.573	490.073	320.013	306.742	494.306	313.313	0.633843	-1.57768	9.18029e-05	0.0130218	0.000663684	0.0651939	-0.6578
228961_at	mesoderm induction early response 1, family member 3	MIER3	R66534	chr5:56215146-56216485 (-) // 93.65 // q11.2	-	chr5q11.2	ENSG00000155545	166968	A8MQD4 /// C9JXP7 /// H7C1J9 /// Q7Z3K6	NP_689835	NM_152622	0006351 // transcription, DNA-dependent // inferred from electronic annotation /// 0006355 // regulation of transcription, DNA-dependent // inferred from electronic annotation	0005634 // nucleus // inferred from electronic annotation	0003677 // DNA binding // inferred from electronic annotation	---	IPR000949 // ELM2 domain // 1.2E-16 /// IPR000949 // ELM2 domain // 1.2E-16	1383.64	1352.63	888.212	876.855	1368.05	882.517	0.645092	-1.55017	9.04747e-05	0.0130218	0.000710198	0.0663966	-0.63242
232366_at	KIAA0232	KIAA0232	AF143884	chr4:6885176-6885890 (+) // 88.68 // p16.1	+	chr4p16.1	ENSG00000170871	9778	A5YKK5 /// D6REK0 /// Q92628 /// Q9Y349	NP_001094060 /// NP_055558	NM_001100590 /// NM_014743	---	---	0000166 // nucleotide binding // inferred from electronic annotation /// 0005524 // ATP binding // inferred from electronic annotation	---	---	217.419	192.118	91.2527	103.48	204.377	97.1741	0.475465	-2.10321	9.28624e-05	0.0130482	0.00181176	0.0775938	-1.07259
227650_at	heat shock 70kDa protein 14	HSPA14	AV757332	chr10:14880314-14886815 (+) // 89.46 // p13	+	chr10p13	ENSG00000187522	51182	A6NJU0 /// B0YIZ1 /// B4DYI5 /// H7C2A1 /// Q0VDF9 /// Q6P155 /// Q8TAQ0	NP_057383	NM_016299	0006950 // response to stress // inferred from electronic annotation /// 0051083 // 'de novo' cotranslational protein folding // traceable author statement	0005737 // cytoplasm // inferred from electronic annotation /// 0005829 // cytosol // inferred from direct assay /// 0005829 // cytosol // inferred from electronic annotation /// 0005840 // ribosome // inferred from direct assay	0000166 // nucleotide binding // inferred from electronic annotation /// 0005515 // protein binding // inferred from physical interaction /// 0005524 // ATP binding // inferred from electronic annotation	---	IPR013126 // Heat shock protein 70 family // 3.7E-27	723.211	769.289	453.834	465.267	745.896	459.516	0.616059	-1.62322	9.30719e-05	0.0130482	0.000590057	0.0642178	-0.69886
210016_at	myelin transcription factor 1-like	MYT1L	BF223003	chr2:1792886-2335051 (-) // 92.31 // p25.3	-	chr2p25.3	ENSG00000186487	23040	B4DS48 /// H7BXK6 /// H7BYU4 /// Q49A74 /// Q9UL68	NP_055840	NM_015025	0006351 // transcription, DNA-dependent // inferred from electronic annotation /// 0006355 // regulation of transcription, DNA-dependent // inferred from electronic annotation /// 0007275 // multicellular organismal development // inferred from electronic annotation /// 0007399 // nervous system development // inferred from electronic annotation /// 0030154 // cell differentiation // inferred fro…	0005634 // nucleus // inferred from sequence or structural similarity /// 0005634 // nucleus // inferred from electronic annotation	0003677 // DNA binding // inferred from electronic annotation /// 0003700 // sequence-specific DNA binding transcription factor activity // inferred from electronic annotation /// 0008270 // zinc ion binding // inferred from electronic annotation /// 0046872 // metal ion binding // inferred from electronic annotation	---	IPR002515 // Zinc finger, C2HC-type // 1.2E-19 /// IPR002515 // Zinc finger, C2HC-type // 1.5E-17 /// IPR002515 // Zinc finger, C2HC-type // 5.7E-19 /// IPR002515 // Zinc finger, C2HC-type // 1.2E-20 /// IPR002515 // Zinc finger, C2HC-type // 1.7E-19 /// IPR002515 // Zinc finger, C2HC-type // 1.6E-18 /// IPR002515 // Zinc finger, C2HC-type // 6.8E-20 /// IPR002515 // Zinc finger, C2HC-type // 1.1…	61.4224	69.5251	34.17	36.0018	65.3484	35.074	0.536723	-1.86316	9.90236e-05	0.0136655	0.000373584	0.0623219	-0.89775
238797_at	tripartite motif containing 11	TRIM11	BF059582	chr1:228583231-228584185 (-) // 18.16 // q42.13	-	chr1q42.13	ENSG00000154370	81559	Q96F44	NP_660215	NM_145214	0009615 // response to virus // inferred from electronic annotation /// 0016567 // protein ubiquitination // inferred from electronic annotation /// 0045892 // negative regulation of transcription, DNA-dependent // inferred from electronic annotation /// 0050768 // negative regulation of neurogenesis // inferred from electronic annotation	0005622 // intracellular // inferred from electronic annotation /// 0005634 // nucleus // inferred from electronic annotation /// 0005737 // cytoplasm // inferred from direct assay /// 0005737 // cytoplasm // inferred from electronic annotation	0004842 // ubiquitin-protein ligase activity // inferred from electronic annotation /// 0008134 // transcription factor binding // inferred from electronic annotation /// 0008270 // zinc ion binding // inferred from electronic annotation /// 0016874 // ligase activity // inferred from electronic annotation /// 0046872 // metal ion binding // inferred from electronic annotation	---	IPR000315 // Zinc finger, B-box // 3.1E-10 /// IPR018957 // Zinc finger, C3HC4 RING-type // 1.1E-11	148.631	154.051	88.8067	95.2333	151.317	91.9642	0.607757	-1.64539	9.99439e-05	0.0136791	0.00052994	0.0642178	-0.71843
205136_s_at	nuclear fragile X mental retardation protein interacting protein 1	NUFIP1	NM_012345	chr13:45513383-45563571 (-) // 96.1 // q14.12 /// chr6:66801367-66804802 (-) // 93.68 // q12	-	chr13q14	ENSG00000083635	26747	Q9UHK0	NP_036477	NM_012345	0000492 // box C/D snoRNP assembly // inferred from mutant phenotype /// 0006396 // RNA processing // traceable author statement /// 0045944 // positive regulation of transcription from RNA polymerase II promoter // inferred from mutant phenotype	0005622 // intracellular // inferred from electronic annotation /// 0005634 // nucleus // inferred from direct assay /// 0005634 // nucleus // inferred from electronic annotation /// 0005726 // perichromatin fibrils // inferred from direct assay /// 0005730 // nucleolus // inferred from direct assay /// 0008023 // transcription elongation factor complex // inferred from direct assay /// 0016363 /…	0003677 // DNA binding // non-traceable author statement /// 0003723 // RNA binding // inferred from direct assay /// 0003723 // RNA binding // inferred from electronic annotation /// 0005515 // protein binding // inferred from physical interaction /// 0008270 // zinc ion binding // inferred from electronic annotation /// 0030515 // snoRNA binding // inferred from direct assay /// 0030674 // prot…	---	IPR019496 // Nuclear fragile X mental retardation-interacting protein 1, conserved domain // 6.4E-26	141.853	125.65	69.9604	74.2091	133.506	72.0532	0.539702	-1.85288	0.000104301	0.0141793	0.0015124	0.0751458	-0.88977
223331_s_at	DEAD (Asp-Glu-Ala-Asp) box polypeptide 20	DDX20	AF106019	chr1:112298537-112309832 (+) // 99.79 // p13.2	+	chr1p21.1-p13.2	ENSG00000064703	11218	B4DWV7 /// E9PJ60 /// Q8IYV2 /// Q8NEH0 /// Q8TDR3 /// Q9H4N4 /// Q9UHI6	NP_009135	NM_007204	0000122 // negative regulation of transcription from RNA polymerase II promoter // inferred from electronic annotation /// 0000244 // assembly of spliceosomal tri-snRNP // traceable author statement /// 0000387 // spliceosomal snRNP assembly // traceable author statement /// 0006396 // RNA processing // traceable author statement /// 0006397 // mRNA processing // inferred from electronic annotati…	0005634 // nucleus // inferred from direct assay /// 0005634 // nucleus // inferred from electronic annotation /// 0005634 // nucleus // traceable author statement /// 0005654 // nucleoplasm // traceable author statement /// 0005681 // spliceosomal complex // inferred from electronic annotation /// 0005737 // cytoplasm // inferred from direct assay /// 0005737 // cytoplasm // inferred from electr…	0000166 // nucleotide binding // inferred from electronic annotation /// 0003676 // nucleic acid binding // inferred from electronic annotation /// 0003677 // DNA binding // inferred from electronic annotation /// 0004004 // ATP-dependent RNA helicase activity // traceable author statement /// 0004386 // helicase activity // inferred from electronic annotation /// 0005515 // protein binding // in…	mRNA_processing_Reactome // GenMAPP	IPR001650 // Helicase, C-terminal // 2.7E-24 /// IPR011545 // DNA/RNA helicase, DEAD/DEAH box type, N-terminal // 2.4E-37	1307.23	1319.7	790.726	845.829	1313.32	817.809	0.622695	-1.60592	0.000106375	0.0142847	0.00076167	0.066783	-0.68338
1560101_at	synapse defective 1, Rho GTPase, homolog 2 (C. elegans)	SYDE2	AL834286	chr1:85646852-85666456 (-) // 82.86 // p22.3	-	chr1p22.3	ENSG00000097096	84144	Q5VT97	NP_115560	NM_032184	0007165 // signal transduction // inferred from electronic annotation /// 0007264 // small GTPase mediated signal transduction // traceable author statement /// 0032862 // activation of Rho GTPase activity // inferred from sequence or structural similarity /// 0043547 // positive regulation of GTPase activity // inferred from electronic annotation /// 0051056 // regulation of small GTPase mediate…	0005622 // intracellular // inferred from electronic annotation /// 0005829 // cytosol // traceable author statement	0005096 // GTPase activator activity // inferred from electronic annotation /// 0005100 // Rho GTPase activator activity // inferred from sequence or structural similarity	---	---	219.266	215.005	141.25	143.375	217.125	142.309	0.655421	-1.52574	0.000107346	0.0143517	0.000893785	0.0697209	-0.6095
218263_s_at	zinc finger, BED-type containing 5	ZBED5	NM_021211	chr11:10875684-10879589 (-) // 12.79 // p15.3	-	chr11p15.3	ENSG00000236287	58486	B3KMX8 /// Q49AG3	NP_001137139 /// NP_067034	NM_001143667 /// NM_021211	---	---	0003676 // nucleic acid binding // inferred from electronic annotation /// 0003677 // DNA binding // inferred from electronic annotation /// 0046872 // metal ion binding // inferred from electronic annotation	---	---	1866.92	1800.33	1196.45	1177.78	1833.27	1187.08	0.647504	-1.54439	0.00010783	0.0143638	0.000755432	0.0666885	-0.627
228062_at	nucleosome assembly protein 1-like 5	NAP1L5	AW025330	chr4:89617065-89618071 (-) // 95.43 // q22.1	-	chr4q22.1|4q21-q22	ENSG00000177432	266812	F5H3H0 /// Q8ND87 /// Q96NT1	NP_715638	NM_153757	0006334 // nucleosome assembly // inferred from electronic annotation	0005634 // nucleus // inferred from electronic annotation	---	---	IPR002164 // Nucleosome assembly protein (NAP) // 1.7E-11 /// IPR002164 // Nucleosome assembly protein (NAP) // 7.3E-14	244.365	239.572	156.088	159.862	241.956	157.964	0.652858	-1.53173	0.000108306	0.0143638	0.000930774	0.0705131	-0.61515
224315_at	DEAD (Asp-Glu-Ala-Asp) box polypeptide 20	DDX20	AL133598	chr1:112303018-112310195 (+) // 96.96 // p13.2	+	chr1p21.1-p13.2	ENSG00000064703	11218	B4DWV7 /// E9PJ60 /// Q8IYV2 /// Q8NEH0 /// Q8TDR3 /// Q9H4N4 /// Q9UHI6	NP_009135	NM_007204	0000122 // negative regulation of transcription from RNA polymerase II promoter // inferred from electronic annotation /// 0000244 // assembly of spliceosomal tri-snRNP // traceable author statement /// 0000387 // spliceosomal snRNP assembly // traceable author statement /// 0006396 // RNA processing // traceable author statement /// 0006397 // mRNA processing // inferred from electronic annotati…	0005634 // nucleus // inferred from direct assay /// 0005634 // nucleus // inferred from electronic annotation /// 0005634 // nucleus // traceable author statement /// 0005654 // nucleoplasm // traceable author statement /// 0005681 // spliceosomal complex // inferred from electronic annotation /// 0005737 // cytoplasm // inferred from direct assay /// 0005737 // cytoplasm // inferred from electr…	0000166 // nucleotide binding // inferred from electronic annotation /// 0003676 // nucleic acid binding // inferred from electronic annotation /// 0003677 // DNA binding // inferred from electronic annotation /// 0004004 // ATP-dependent RNA helicase activity // traceable author statement /// 0004386 // helicase activity // inferred from electronic annotation /// 0005515 // protein binding // in…	mRNA_processing_Reactome // GenMAPP	IPR001650 // Helicase, C-terminal // 2.7E-24 /// IPR011545 // DNA/RNA helicase, DEAD/DEAH box type, N-terminal // 2.4E-37	652.419	651.838	399.537	424.607	652.127	411.88	0.631598	-1.58329	0.000110015	0.014485	0.000873215	0.0697209	-0.66293
235521_at	homeobox A3	HOXA3	AW137982	chr7:27146626-27147537 (-) // 92.04 // p15.2	-	chr7p15.2	ENSG00000105997	3200	A4D182 /// B3KPN8 /// E5RGW8 /// E5RIJ8 /// F2Z3A4 /// O43365	NP_109377 /// NP_705895	NM_030661 /// NM_153631 /// NM_153632	0001525 // angiogenesis // inferred from expression pattern /// 0001974 // blood vessel remodeling // inferred from electronic annotation /// 0006351 // transcription, DNA-dependent // inferred from electronic annotation /// 0006355 // regulation of transcription, DNA-dependent // inferred from electronic annotation /// 0007275 // multicellular organismal development // inferred from electronic a…	0005634 // nucleus // inferred from direct assay /// 0005634 // nucleus // inferred from electronic annotation /// 0005730 // nucleolus // inferred from direct assay	0003677 // DNA binding // inferred from electronic annotation /// 0003700 // sequence-specific DNA binding transcription factor activity // inferred from electronic annotation /// 0043565 // sequence-specific DNA binding // inferred from electronic annotation /// 0071837 // HMG box domain binding // inferred from electronic annotation	---	IPR001356 // Homeodomain // 1.5E-25 /// IPR001356 // Homeodomain // 7.6E-26	149.355	150.58	78.6947	89.0609	149.967	83.7177	0.558242	-1.79134	0.000110917	0.0145402	0.000796226	0.0675565	-0.84104
1557128_at	family with sequence similarity 111, member B	FAM111B	AA960844	chr11:58874666-58892476 (+) // 90.65 // q12.1	+	chr11q12.1	ENSG00000189057	374393	B4E0T6 /// E9PS27 /// Q6SJ93	NP_001136175 /// NP_001136176 /// NP_945185	NM_001142703 /// NM_001142704 /// NM_198947	0008152 // metabolic process // inferred from electronic annotation	---	0003824 // catalytic activity // inferred from electronic annotation	---	---	1033.33	1027.93	641.554	581.416	1030.62	610.747	0.592597	-1.68749	0.000114221	0.0149249	0.000839198	0.0684709	-0.75487
221135_s_at	asteroid homolog 1 (Drosophila)	ASTE1	NM_014065	chr3:130732720-130743299 (-) // 91.94 // q22.1	-	chr3q22.1	ENSG00000034533	28990	B4DFL9 /// B4DW65 /// D6R9W5 /// D6RG30 /// D6RGH3 /// D6RJF1 /// E7EV77 /// H0Y982 /// Q2TB18	NP_054784	NM_014065	0006281 // DNA repair // inferred from electronic annotation /// 0090305 // nucleic acid phosphodiester bond hydrolysis // inferred from electronic annotation	---	0004518 // nuclease activity // inferred from electronic annotation	---	IPR006085 // XPG N-terminal // 3.8E-9 /// IPR006085 // XPG N-terminal // 3.6E-9 /// IPR006085 // XPG N-terminal // 2.4E-9	252.155	245.154	162.638	164.051	248.631	163.343	0.656972	-1.52213	0.00011484	0.0149574	0.000924282	0.0705131	-0.6061
53202_at	chromosome 7 open reading frame 25 /// proteasome (prosome, macropain) subunit, alpha type, 2	C7orf25 /// PSMA2	AA402435	chr7:42948871-42949644 (-) // 94.65 // p14.1	-	chr7p13 /// chr7p14.1	ENSG00000136197 /// ENSG00000256646	5683 /// 79020	B4DQM3 /// C9JCK5 /// C9JF90 /// C9JGY4 /// C9K0L6 /// F8WEG3 /// H7C3A7 /// H7C402 /// P25787 /// Q53GF5 /// Q6MZI6 /// Q9BPX7	NP_001093328 /// NP_002778 /// NP_076959	NM_001099858 /// NM_002787 /// NM_024054	0000075 // cell cycle checkpoint // traceable author statement /// 0000082 // G1/S transition of mitotic cell cycle // traceable author statement /// 0000084 // S phase of mitotic cell cycle // traceable author statement /// 0000209 // protein polyubiquitination // traceable author statement /// 0000216 // M/G1 transition of mitotic cell cycle // traceable author statement /// 0000278 // mitotic …	0000502 // proteasome complex // traceable author statement /// 0000502 // proteasome complex // inferred from electronic annotation /// 0005634 // nucleus // inferred from electronic annotation /// 0005654 // nucleoplasm // traceable author statement /// 0005737 // cytoplasm // inferred from electronic annotation /// 0005829 // cytosol // traceable author statement /// 0005839 // proteasome core…	0004175 // endopeptidase activity // inferred from electronic annotation /// 0004298 // threonine-type endopeptidase activity // inferred from electronic annotation /// 0005515 // protein binding // inferred from physical interaction /// 0008233 // peptidase activity // inferred from electronic annotation /// 0016787 // hydrolase activity // inferred from electronic annotation	Proteasome_Degradation // GenMAPP	IPR000426 // Proteasome, alpha-subunit, N-terminal domain // 7.3E-15 /// IPR001353 // Proteasome, subunit alpha/beta // 2.0E-63 /// IPR010733 // Protein of unknown function DUF1308 // 1.4E-117	201.577	210.219	105.667	120.205	205.853	112.702	0.547489	-1.82652	0.000118724	0.0152663	0.000497103	0.0642178	-0.8691
216536_at	olfactory receptor, family 7, subfamily E, member 19 pseudogene	OR7E19P	AC006271	chr19:9376065-9376668 (-) // 100.0 // p13.2	-	chr19p13.2	ENSG00000225980	26651	Q15613	---	---	0007186 // G-protein coupled receptor signaling pathway // inferred from electronic annotation /// 0007608 // sensory perception of smell // non-traceable author statement /// 0050911 // detection of chemical stimulus involved in sensory perception of smell // inferred from electronic annotation /// 0050911 // detection of chemical stimulus involved in sensory perception of smell // non-traceable…	0016021 // integral to membrane // inferred from electronic annotation /// 0016021 // integral to membrane // non-traceable author statement	0004872 // receptor activity // inferred from electronic annotation /// 0004984 // olfactory receptor activity // inferred from electronic annotation /// 0004984 // olfactory receptor activity // non-traceable author statement	GPCRDB_Other // GenMAPP	---	572.506	594.532	336.769	366.828	583.416	351.478	0.602449	-1.65989	0.000121165	0.0154207	0.000558938	0.0642178	-0.73109
219335_at	armadillo repeat containing, X-linked 5	ARMCX5	NM_022838	chrX:101856064-101859081 (+) // 99.92 // q22.1	+	chrXq22.1-q22.3	ENSG00000125962	64860	Q6P1M9 /// Q96D09	NP_001161950 /// NP_001161951 /// NP_001161952 /// NP_001161954 /// NP_001161957 /// NP_073749	NM_001168478 /// NM_001168479 /// NM_001168480 /// NM_001168482 /// NM_001168485 /// NM_022838	---	0005737 // cytoplasm // inferred from direct assay	---	---	IPR006911 // Armadillo repeat-containing domain // 6.0E-114	355.579	339.196	205.819	220.579	347.291	213.071	0.613523	-1.62993	0.000120935	0.0154207	0.00140279	0.0738239	-0.70481
223765_s_at	kelch repeat and BTB (POZ) domain containing 4	KBTBD4	AF151086	chr11:47594829-47600528 (-) // 96.12 // p11.2	-	chr11p11.2	ENSG00000123444	55709	A6NKS9 /// B3KRH9 /// E9PJ66 /// E9PJY1 /// E9PL18 /// E9PM58 /// E9PQ38 /// E9PSA4 /// Q53HN0 /// Q9NVX7 /// Q9P0M7	NP_057590 /// NP_060565	NM_016506 /// NM_018095 /// NR_024222	---	---	---	---	IPR011705 // BTB/Kelch-associated // 3.0E-13 /// IPR011705 // BTB/Kelch-associated // 3.2E-13 /// IPR011705 // BTB/Kelch-associated // 3.1E-13 /// IPR013069 // BTB/POZ // 1.2E-29 /// IPR013069 // BTB/POZ // 1.3E-29 /// IPR013069 // BTB/POZ // 1.3E-29 /// IPR013069 // BTB/POZ // 4.9E-28	85.0673	88.7119	56.9309	55.5534	86.8702	56.2379	0.647377	-1.5447	0.000120483	0.0154207	0.0010927	0.0711913	-0.62732
235177_at	methyltransferase like 21A	METTL21A	AI625022	chr2:208477462-208490039 (-) // 96.01 // q33.3	-	chr2q33.3	ENSG00000144401	151194	C9JES0 /// C9JSX1 /// F5H5E5 /// H7BXH9 /// Q8WXB1	NP_001120867 /// NP_660323	NM_001127395 /// NM_145280	0032259 // methylation // inferred from electronic annotation	0016020 // membrane // inferred from electronic annotation /// 0016021 // integral to membrane // inferred from electronic annotation	0008168 // methyltransferase activity // inferred from electronic annotation /// 0016740 // transferase activity // inferred from electronic annotation	---	IPR007848 // Methyltransferase small domain // 2.0E-8 /// IPR010456 // Ribosomal L11 methyltransferase, PrmA // 1.2E-8 /// IPR019410 // Nicotinamide N-methyltransferase-like // 1.8E-50 /// IPR019410 // Nicotinamide N-methyltransferase-like // 1.5E-48	1783.26	1838.21	1158.7	1197.6	1810.53	1178.06	0.650672	-1.53687	0.000121453	0.0154207	0.000748572	0.0666885	-0.62
202097_at	nucleoporin 153kDa	NUP153	NM_005124	chr6:17615268-17706618 (-) // 99.89 // p22.3	-	chr6p22.3	ENSG00000124789	9972	B4DIK2 /// F6QR24 /// P49790 /// Q4LE47 /// Q7Z743	NP_005115	NM_005124	0005975 // carbohydrate metabolic process // traceable author statement /// 0006810 // transport // inferred from electronic annotation /// 0008645 // hexose transport // traceable author statement /// 0010827 // regulation of glucose transport // traceable author statement /// 0015031 // protein transport // inferred from electronic annotation /// 0015758 // glucose transport // traceable author…	0005622 // intracellular // inferred from electronic annotation /// 0005634 // nucleus // inferred from electronic annotation /// 0005643 // nuclear pore // inferred from electronic annotation /// 0005643 // nuclear pore // traceable author statement /// 0005654 // nucleoplasm // traceable author statement /// 0005730 // nucleolus // inferred from direct assay /// 0005737 // cytoplasm // inferred…	0003677 // DNA binding // inferred from electronic annotation /// 0005215 // transporter activity // traceable author statement /// 0005515 // protein binding // inferred from physical interaction /// 0008270 // zinc ion binding // inferred from electronic annotation /// 0008536 // Ran GTPase binding // inferred from electronic annotation /// 0046872 // metal ion binding // inferred from electron…	---	IPR001876 // Zinc finger, RanBP2-type // 3.2E-14 /// IPR001876 // Zinc finger, RanBP2-type // 2.0E-16 /// IPR001876 // Zinc finger, RanBP2-type // 1.1E-13 /// IPR001876 // Zinc finger, RanBP2-type // 3.5E-15 /// IPR001876 // Zinc finger, RanBP2-type // 3.2E-14 /// IPR001876 // Zinc finger, RanBP2-type // 2.0E-16 /// IPR001876 // Zinc finger, RanBP2-type // 1.1E-13 /// IPR001876 // Zinc finger, Ra…	2833.23	2677.9	1685.37	1766.43	2754.55	1725.38	0.626409	-1.5964	0.000124191	0.0155774	0.0013584	0.0738239	-0.6749
205303_at	potassium inwardly-rectifying channel, subfamily J, member 8	KCNJ8	BF514158	chr12:21917889-21927747 (-) // 99.29 // p12.1	-	chr12p11.23	ENSG00000121361	3764	A8K706 /// F5GY12 /// Q15842	NP_004973	NM_004982	0001822 // kidney development // inferred from electronic annotation /// 0006810 // transport // inferred from electronic annotation /// 0006811 // ion transport // inferred from electronic annotation /// 0006813 // potassium ion transport // traceable author statement /// 0006813 // potassium ion transport // inferred from electronic annotation /// 0007268 // synaptic transmission // traceable a…	0005624 // membrane fraction // inferred from electronic annotation /// 0005739 // mitochondrion // inferred from electronic annotation /// 0005792 // microsome // inferred from electronic annotation /// 0005886 // plasma membrane // traceable author statement /// 0008076 // voltage-gated potassium channel complex // traceable author statement /// 0008282 // ATP-sensitive potassium channel comple…	0005216 // ion channel activity // inferred from electronic annotation /// 0005242 // inward rectifier potassium channel activity // traceable author statement /// 0005242 // inward rectifier potassium channel activity // inferred from electronic annotation /// 0005244 // voltage-gated ion channel activity // inferred from electronic annotation /// 0005524 // ATP binding // inferred from electron…	---	---	176.704	195.39	101.703	109.196	185.812	105.383	0.567147	-1.76321	0.000124755	0.0155949	0.000340643	0.0614243	-0.8182
219334_s_at	nucleic acid binding protein 1	NABP1	NM_022837	chr2:192542861-192552291 (+) // 91.62 // q32.3	+	chr2q32.3	ENSG00000173559	64859	F8WAF5 /// H7C0W4 /// Q96AH0	NP_001026886 /// NP_001241665	NM_001031716 /// NM_001254736 /// NM_022837 /// NR_024415 /// NR_045622 /// NR_045623	0000724 // double-strand break repair via homologous recombination // inferred from mutant phenotype /// 0006281 // DNA repair // inferred from mutant phenotype /// 0006281 // DNA repair // inferred from electronic annotation /// 0006974 // response to DNA damage stimulus // inferred from mutant phenotype /// 0006974 // response to DNA damage stimulus // inferred from electronic annotation /// 00…	0005634 // nucleus // inferred from direct assay /// 0005634 // nucleus // inferred from electronic annotation /// 0070876 // SOSS complex // inferred from direct assay	0003676 // nucleic acid binding // inferred from electronic annotation /// 0003677 // DNA binding // inferred from electronic annotation /// 0003697 // single-stranded DNA binding // inferred from sequence or structural similarity /// 0003697 // single-stranded DNA binding // inferred from electronic annotation /// 0003723 // RNA binding // inferred from electronic annotation	---	IPR004365 // Nucleic acid binding, OB-fold, tRNA/helicase-type // 6.5E-11	69.0879	70.5118	34.9087	28.2402	69.7964	31.398	0.449851	-2.22296	0.000125985	0.0156516	0.00121217	0.0737151	-1.15248
227162_at	zinc finger and BTB domain containing 26	ZBTB26	BF214688	chr9:125677844-125683456 (-) // 92.86 // q33.2	-	chr9q33.2	ENSG00000171448	57684	Q9HCK0	NP_065975	NM_020924	0006351 // transcription, DNA-dependent // inferred from electronic annotation /// 0006355 // regulation of transcription, DNA-dependent // inferred from electronic annotation	0005622 // intracellular // inferred from electronic annotation /// 0005634 // nucleus // inferred from electronic annotation	0003676 // nucleic acid binding // inferred from electronic annotation /// 0003677 // DNA binding // inferred from electronic annotation /// 0008270 // zinc ion binding // inferred from electronic annotation /// 0046872 // metal ion binding // inferred from electronic annotation	---	IPR007087 // Zinc finger, C2H2 // 8.7E-10 /// IPR007087 // Zinc finger, C2H2 // 1.4E-8 /// IPR013069 // BTB/POZ // 1.9E-21	227.251	207.103	131.97	126.896	216.943	129.408	0.596506	-1.67643	0.000126882	0.0156667	0.000555379	0.0642178	-0.74539
228785_at	---	---	AA121673	chr1:200374078-200374888 (-) // 92.98 // q32.1	-	---	---	---	---	---	---	---	---	---	---	---	1519.9	1438.46	947.951	957.998	1478.58	952.965	0.6445	-1.55159	0.000127508	0.0156776	0.00104863	0.0711913	-0.63372
233364_s_at	---	---	AK021804	chr11:121966905-121968388 (-) // 99.93 // q24.1	-	---	---	---	---	---	---	---	---	---	---	---	65.8064	61.5788	38.9925	40.5612	63.6576	39.7692	0.624736	-1.60068	0.000129229	0.0157286	0.00137743	0.0738239	-0.67868
1558706_a_at	atonal homolog 8 (Drosophila)	ATOH8	AL831857	chr2:85981769-86002336 (+) // 87.21 // p11.2	+	chr2p11.2	ENSG00000168874	84913	Q96SQ7	NP_116216	NM_032827	0006351 // transcription, DNA-dependent // inferred from electronic annotation /// 0006355 // regulation of transcription, DNA-dependent // inferred from electronic annotation /// 0007275 // multicellular organismal development // inferred from electronic annotation /// 0007399 // nervous system development // inferred from electronic annotation /// 0030154 // cell differentiation // inferred fro…	0005634 // nucleus // inferred from electronic annotation	0003677 // DNA binding // inferred from electronic annotation	---	---	262.226	301.273	121.847	141.105	281.073	131.123	0.466512	-2.14357	0.000130745	0.0157644	0.000122005	0.0614243	-1.10002
1559391_s_at	---	---	AI084451	chr20:48314067-48314519 (-) // 84.98 // q13.13	-	---	---	---	---	---	---	---	---	---	---	---	43.4511	43.1151	19.7639	23.5854	43.2827	21.5903	0.498819	-2.00474	0.000130242	0.0157644	0.00109199	0.0711913	-1.00341
1554450_s_at	mesoderm induction early response 1, family member 3	MIER3	BC041348	chr5:56216206-56247952 (-) // 99.53 // q11.2	-	chr5q11.2	ENSG00000155545	166968	A8MQD4 /// C9JXP7 /// H7C1J9 /// Q7Z3K6	NP_689835	NM_152622	0006351 // transcription, DNA-dependent // inferred from electronic annotation /// 0006355 // regulation of transcription, DNA-dependent // inferred from electronic annotation	0005634 // nucleus // inferred from electronic annotation	0003677 // DNA binding // inferred from electronic annotation	---	IPR000949 // ELM2 domain // 1.2E-16 /// IPR000949 // ELM2 domain // 1.2E-16	388.441	373.802	251.171	240.547	381.051	245.802	0.645062	-1.55024	0.000132222	0.0158415	0.000704422	0.066185	-0.63249
219303_at	ring finger protein 219	RNF219	NM_024546	chr13:79188425-79191143 (-) // 98.49 // q31.1	-	chr13q31.1	ENSG00000152193	79596	Q5W0B1	NP_078822	NM_024546	---	---	0008270 // zinc ion binding // inferred from electronic annotation /// 0046872 // metal ion binding // inferred from electronic annotation	---	---	1191.79	1159.91	780.399	785.572	1175.78	782.979	0.665949	-1.50162	0.00013313	0.0158562	0.001003	0.0708664	-0.58657
216468_s_at	zinc finger protein 682	ZNF682	AC006539	chr19:20116813-20135186 (-) // 99.33 // p12	-	chr19p12	ENSG00000197124	91120	B3KUX2 /// B9EG95 /// E9PFJ5 /// O95780 /// Q8NCC0	NP_001070817 /// NP_149973	NM_001077349 /// NM_033196	0006351 // transcription, DNA-dependent // inferred from electronic annotation /// 0006355 // regulation of transcription, DNA-dependent // inferred from electronic annotation	0005622 // intracellular // inferred from electronic annotation /// 0005634 // nucleus // inferred from electronic annotation	0003676 // nucleic acid binding // inferred from electronic annotation /// 0003677 // DNA binding // inferred from electronic annotation /// 0008270 // zinc ion binding // inferred from electronic annotation /// 0046872 // metal ion binding // inferred from electronic annotation	---	IPR001909 // Krueppel-associated box // 4.2E-25 /// IPR007087 // Zinc finger, C2H2 // 6.5E-8 /// IPR007087 // Zinc finger, C2H2 // 2.5E-9 /// IPR007087 // Zinc finger, C2H2 // 9.9E-8 /// IPR007087 // Zinc finger, C2H2 // 1.5E-8 /// IPR007087 // Zinc finger, C2H2 // 4.0E-8 /// IPR007087 // Zinc finger, C2H2 // 4.5E-8 /// IPR007087 // Zinc finger, C2H2 // 4.8E-8 /// IPR007087 // Zinc finger, C2H2 /…	30.9542	30.2566	19.919	20.531	30.6034	20.2226	0.660798	-1.51332	0.000133859	0.0158962	0.00110804	0.0717072	-0.59772
219016_at	FAST kinase domains 5	FASTKD5	NM_021826	chr20:3127170-3140511 (-) // 99.93 // p13	-	chr20p13	ENSG00000215251	60493	B4DWZ8 /// Q7L8L6	NP_068598	NM_021826	0006468 // protein phosphorylation // inferred from electronic annotation /// 0045333 // cellular respiration // inferred from sequence or structural similarity	0005739 // mitochondrion // inferred from direct assay	0004672 // protein kinase activity // inferred from electronic annotation	---	IPR010622 // FAST kinase leucine-rich // 9.0E-25 /// IPR013579 // FAST kinase-like protein, subdomain 2 // 1.7E-28 /// IPR013584 // RAP domain // 3.0E-15	822.579	866.368	525.46	549.59	844.158	537.369	0.636575	-1.57091	0.000135859	0.0160864	0.000642979	0.0651703	-0.6516
230748_at	solute carrier family 16, member 6 (monocarboxylic acid transporter 7)	SLC16A6	AI873273	chr17:66263166-66264376 (-) // 99.75 // q24.2	-	chr17q24.2	ENSG00000108932 /// ENSG00000262275	9120	A1L174 /// A1L175 /// A8K302 /// O15403	NP_001167637 /// NP_004685	NM_001174166 /// NM_004694	0006810 // transport // inferred from electronic annotation /// 0015718 // monocarboxylic acid transport // traceable author statement /// 0055085 // transmembrane transport // inferred from electronic annotation	0005624 // membrane fraction // traceable author statement /// 0005886 // plasma membrane // inferred from electronic annotation /// 0005887 // integral to plasma membrane // traceable author statement /// 0016020 // membrane // inferred from electronic annotation /// 0016021 // integral to membrane // inferred from electronic annotation	0008028 // monocarboxylic acid transmembrane transporter activity // traceable author statement /// 0015293 // symporter activity // inferred from electronic annotation	---	IPR011701 // Major facilitator superfamily // 2.9E-39	81.5785	98.1076	38.0631	42.6906	89.4618	40.3104	0.450588	-2.21932	0.000136993	0.0160883	0.000166224	0.0614243	-1.15012
223511_at	SprT-like N-terminal domain	SPRTN	AL512744	chr1:231474067-231489988 (+) // 99.22 // q42.2	+	chr1q42.12-q43	ENSG00000010072	83932	B1AKT0 /// F5H319 /// Q96KA0 /// Q9H040	NP_001010984 /// NP_001248391 /// NP_114407	NM_001010984 /// NM_001261462 /// NM_032018	0006281 // DNA repair // inferred from electronic annotation	0016607 // nuclear speck // inferred from direct assay	0003677 // DNA binding // inferred from electronic annotation /// 0046872 // metal ion binding // inferred from electronic annotation	---	IPR006640 // Domain of unknown function SprT-like // 1.3E-18 /// IPR006640 // Domain of unknown function SprT-like // 4.8E-10 /// IPR006640 // Domain of unknown function SprT-like // 8.2E-51	404.053	348.762	175.968	196.189	375.391	185.804	0.494961	-2.02036	0.000137961	0.0160883	0.00229784	0.0803008	-1.01461
214604_at	homeobox D11	HOXD11	NM_021192	chr2:176972083-176974367 (+) // 76.17 // q31.1	+	chr2q31.1	ENSG00000128713	3237	E7EQ07 /// P31277 /// Q14DW8	NP_067015	NM_021192	0001501 // skeletal system development // inferred from electronic annotation /// 0001658 // branching involved in ureteric bud morphogenesis // inferred from sequence or structural similarity /// 0001658 // branching involved in ureteric bud morphogenesis // inferred from electronic annotation /// 0006351 // transcription, DNA-dependent // inferred from electronic annotation /// 0006355 // regul…	0005634 // nucleus // non-traceable author statement /// 0005634 // nucleus // inferred from electronic annotation	0003677 // DNA binding // inferred from electronic annotation /// 0003700 // sequence-specific DNA binding transcription factor activity // non-traceable author statement /// 0003700 // sequence-specific DNA binding transcription factor activity // inferred from electronic annotation /// 0043565 // sequence-specific DNA binding // inferred from electronic annotation	---	IPR001356 // Homeodomain // 3.3E-24 /// IPR001356 // Homeodomain // 8.6E-25 /// IPR021918 // Domain of unknown function DUF3528, homeobox protein, eukaryotic // 6.9E-59 /// IPR021918 // Domain of unknown function DUF3528, homeobox protein, eukaryotic // 4.3E-13	222.079	214.775	100.329	119.515	218.397	109.503	0.501392	-1.99445	0.000138151	0.0160883	0.00147376	0.0746841	-0.99599
207128_s_at	zinc finger protein 223	ZNF223	NM_013361	chr19:44556220-44571772 (+) // 77.42 // q13.31	+	chr19q13.2	ENSG00000178386	7766	Q9UK11	NP_037493	NM_013361	0006351 // transcription, DNA-dependent // inferred from electronic annotation /// 0006355 // regulation of transcription, DNA-dependent // inferred from electronic annotation	0005622 // intracellular // inferred from electronic annotation /// 0005634 // nucleus // non-traceable author statement /// 0005634 // nucleus // inferred from electronic annotation	0003676 // nucleic acid binding // inferred from electronic annotation /// 0003677 // DNA binding // non-traceable author statement /// 0003677 // DNA binding // inferred from electronic annotation /// 0008270 // zinc ion binding // inferred from electronic annotation /// 0046872 // metal ion binding // inferred from electronic annotation	---	IPR001909 // Krueppel-associated box // 4.9E-26 /// IPR007087 // Zinc finger, C2H2 // 3.4E-8 /// IPR007087 // Zinc finger, C2H2 // 4.4E-10 /// IPR007087 // Zinc finger, C2H2 // 6.0E-8	51.4124	52.7621	31.8487	34.1227	52.083	32.9661	0.632954	-1.57989	0.000139364	0.0161695	0.000742293	0.0666885	-0.65983
240715_at	T-box 5	TBX5	AW269421	chr12:114791735-114792194 (-) // 92.42 // q24.21	-	chr12q24.1	ENSG00000089225	6910	A6ND77 /// A8K3J6 /// B4DTK5 /// E7ENS7 /// Q96TB0 /// Q99593	NP_000183 /// NP_542448 /// NP_542449 /// NP_852259	NM_000192 /// NM_080717 /// NM_080718 /// NM_181486	0002009 // morphogenesis of an epithelium // inferred from electronic annotation /// 0003166 // bundle of His development // inferred from electronic annotation /// 0003181 // atrioventricular valve morphogenesis // inferred from electronic annotation /// 0003197 // endocardial cushion development // inferred from electronic annotation /// 0003218 // cardiac left ventricle formation // inferred f…	0005634 // nucleus // inferred from direct assay /// 0005634 // nucleus // inferred from electronic annotation /// 0005654 // nucleoplasm // traceable author statement /// 0005667 // transcription factor complex // inferred from electronic annotation /// 0005737 // cytoplasm // inferred from direct assay /// 0005737 // cytoplasm // traceable author statement	0000977 // RNA polymerase II regulatory region sequence-specific DNA binding // inferred from electronic annotation /// 0003677 // DNA binding // inferred from direct assay /// 0003677 // DNA binding // inferred from electronic annotation /// 0003700 // sequence-specific DNA binding transcription factor activity // inferred from direct assay /// 0003700 // sequence-specific DNA binding transcript…	---	IPR001699 // Transcription factor, T-box // 7.2E-89 /// IPR001699 // Transcription factor, T-box // 8.9E-89	98.8874	90.8285	58.8291	58.9212	94.7721	58.8753	0.621227	-1.60972	0.000140471	0.0162048	0.00104043	0.0711913	-0.6868
229273_at	sal-like 1 (Drosophila)	SALL1	AU152837	chr16:51169897-51170415 (-) // 86.43 // q12.1	-	chr16q12.1	ENSG00000103449	6299	B4DHH6 /// E9PCU5 /// F5H733 /// H3BQ32 /// H3BSM9 /// Q14CE9 /// Q9NSC2	NP_001121364 /// NP_002959	NM_001127892 /// NM_002968	0000122 // negative regulation of transcription from RNA polymerase II promoter // inferred from direct assay /// 0000122 // negative regulation of transcription from RNA polymerase II promoter // inferred from electronic annotation /// 0001657 // ureteric bud development // inferred from sequence or structural similarity /// 0001657 // ureteric bud development // inferred from electronic annotat…	0000792 // heterochromatin // inferred from direct assay /// 0000792 // heterochromatin // inferred from electronic annotation /// 0005622 // intracellular // inferred from electronic annotation /// 0005634 // nucleus // inferred from direct assay /// 0005634 // nucleus // inferred from electronic annotation /// 0005737 // cytoplasm // inferred from direct assay /// 0010369 // chromocenter // inf…	0003676 // nucleic acid binding // inferred from electronic annotation /// 0003677 // DNA binding // non-traceable author statement /// 0003677 // DNA binding // inferred from electronic annotation /// 0003682 // chromatin binding // inferred from electronic annotation /// 0003700 // sequence-specific DNA binding transcription factor activity // non-traceable author statement /// 0004407 // histo…	---	IPR007087 // Zinc finger, C2H2 // 8.8E-9 /// IPR007087 // Zinc finger, C2H2 // 2.1E-8 /// IPR007087 // Zinc finger, C2H2 // 4.3E-8 /// IPR007087 // Zinc finger, C2H2 // 1.7E-8 /// IPR007087 // Zinc finger, C2H2 // 8.1E-9 /// IPR007087 // Zinc finger, C2H2 // 1.9E-8 /// IPR007087 // Zinc finger, C2H2 // 4.0E-8 /// IPR007087 // Zinc finger, C2H2 // 1.6E-8	274.524	246.044	98.7262	122.506	259.903	109.966	0.423106	-2.36348	0.00014227	0.0162269	0.00231727	0.0803008	-1.24091
229431_at	regulatory factor X-associated protein	RFXAP	AI742868	chr13:37402288-37403241 (+) // 88.91 // q13.3	+	chr13q14	ENSG00000133111	5994	O00287	NP_000529	NM_000538	0006355 // regulation of transcription, DNA-dependent // non-traceable author statement /// 0045893 // positive regulation of transcription, DNA-dependent // inferred from electronic annotation	0005634 // nucleus // inferred from electronic annotation	0003677 // DNA binding // inferred from electronic annotation /// 0003677 // DNA binding // traceable author statement /// 0003700 // sequence-specific DNA binding transcription factor activity // non-traceable author statement /// 0003713 // transcription coactivator activity // traceable author statement	---	---	475.495	468.975	256.143	289.296	472.225	272.214	0.576453	-1.73475	0.000142148	0.0162269	0.00123279	0.0737151	-0.79473
202126_at	PRP4 pre-mRNA processing factor 4 homolog B (yeast)	PRPF4B	AA156948	chr6:4021601-4065217 (+) // 97.69 // p25.2	+	chr6p25.2	ENSG00000112739	8899	B4DZQ5 /// Q13523 /// Q15456	NP_003904	NM_003913 /// NM_176800	0000398 // nuclear mRNA splicing, via spliceosome // inferred by curator /// 0006397 // mRNA processing // inferred from electronic annotation /// 0006468 // protein phosphorylation // traceable author statement /// 0006468 // protein phosphorylation // inferred from electronic annotation /// 0008380 // RNA splicing // traceable author statement /// 0008380 // RNA splicing // inferred from electr…	0005634 // nucleus // inferred from direct assay /// 0005634 // nucleus // inferred from electronic annotation /// 0005681 // spliceosomal complex // inferred from electronic annotation /// 0005694 // chromosome // inferred from electronic annotation /// 0005730 // nucleolus // inferred from direct assay /// 0071013 // catalytic step 2 spliceosome // inferred from direct assay	0000166 // nucleotide binding // inferred from electronic annotation /// 0004672 // protein kinase activity // traceable author statement /// 0004672 // protein kinase activity // inferred from electronic annotation /// 0004674 // protein serine/threonine kinase activity // inferred from electronic annotation /// 0005515 // protein binding // inferred from physical interaction /// 0005524 // ATP …	mRNA_processing_Reactome // GenMAPP	IPR000719 // Protein kinase, catalytic domain // 7.7E-53 /// IPR001245 // Serine-threonine/tyrosine-protein kinase catalytic domain // 3.7E-27	1235.59	1117.72	705.348	712.846	1175.21	709.088	0.603386	-1.65731	0.000141747	0.0162269	0.00117458	0.07296	-0.72888
218006_s_at	zinc finger protein 22 (KOX 15)	ZNF22	NM_006963	chr10:45498727-45499526 (+) // 99.75 // q11.21	+	chr10q11	ENSG00000165512	7570	P17026 /// Q5T741	NP_008894	NM_006963	0006351 // transcription, DNA-dependent // inferred from electronic annotation /// 0006355 // regulation of transcription, DNA-dependent // non-traceable author statement /// 0006355 // regulation of transcription, DNA-dependent // inferred from electronic annotation /// 0042476 // odontogenesis // non-traceable author statement	0005622 // intracellular // inferred from electronic annotation /// 0005634 // nucleus // inferred from direct assay /// 0005634 // nucleus // inferred from sequence or structural similarity /// 0005634 // nucleus // inferred from electronic annotation /// 0005730 // nucleolus // inferred from direct assay /// 0005886 // plasma membrane // inferred from direct assay	0003676 // nucleic acid binding // inferred from electronic annotation /// 0003677 // DNA binding // inferred from sequence or structural similarity /// 0003677 // DNA binding // inferred from electronic annotation /// 0008270 // zinc ion binding // inferred from electronic annotation /// 0008270 // zinc ion binding // traceable author statement /// 0046872 // metal ion binding // inferred from e…	---	IPR007087 // Zinc finger, C2H2 // 1.3E-9 /// IPR007087 // Zinc finger, C2H2 // 1.1E-9 /// IPR007087 // Zinc finger, C2H2 // 5.1E-11 /// IPR007087 // Zinc finger, C2H2 // 1.9E-10 /// IPR007087 // Zinc finger, C2H2 // 1.3E-10	1954.5	1836.63	1212.54	1232.01	1894.63	1222.23	0.645079	-1.5502	0.000146303	0.0165186	0.00121759	0.0737151	-0.6324
238122_at	RNA binding motif protein 12B	RBM12B	AI807494	chr8:94743732-94744187 (-) // 95.39 // q22.1	-	chr8q22.1	ENSG00000183808	389677	B9ZVT1 /// E5RHG1 /// E5RJ83 /// E5RJV8 /// E5RJW8 /// Q8IXT5	NP_976324	NM_203390	---	---	0000166 // nucleotide binding // inferred from electronic annotation /// 0003676 // nucleic acid binding // inferred from electronic annotation /// 0003723 // RNA binding // inferred from electronic annotation /// 0005515 // protein binding // inferred from physical interaction	---	IPR000504 // RNA recognition motif domain // 3.6E-9 /// IPR000504 // RNA recognition motif domain // 2.2E-10 /// IPR000504 // RNA recognition motif domain // 3.0E-9 /// IPR000504 // RNA recognition motif domain // 1.9E-10	371.521	372.365	240.425	251.586	371.944	245.943	0.661236	-1.51232	0.000147692	0.0165186	0.00101908	0.0711913	-0.59676
222619_at	zinc finger protein 281	ZNF281	AU150752	chr1:200374251-200379136 (-) // 95.3 // q32.1	-	chr1q32.1	---	23528	A6NF48 /// B3KMX2 /// B3KMX4 /// B3KND7 /// B4DM04 /// F5H1Z5 /// Q5RKW5 /// Q9Y2X9	NP_036614	NM_012482	0006351 // transcription, DNA-dependent // inferred from electronic annotation /// 0006355 // regulation of transcription, DNA-dependent // inferred from electronic annotation /// 0010629 // negative regulation of gene expression // inferred from direct assay /// 0010629 // negative regulation of gene expression // inferred from mutant phenotype /// 0045892 // negative regulation of transcription…	0005622 // intracellular // inferred from electronic annotation /// 0005634 // nucleus // inferred from direct assay /// 0005634 // nucleus // inferred from electronic annotation	0003676 // nucleic acid binding // inferred from electronic annotation /// 0003677 // DNA binding // inferred from electronic annotation /// 0003700 // sequence-specific DNA binding transcription factor activity // inferred from direct assay /// 0005515 // protein binding // inferred from physical interaction /// 0008270 // zinc ion binding // inferred from electronic annotation /// 0043565 // se…	---	---	1479.93	1500.34	1010.29	975.663	1490.11	992.821	0.66628	-1.50087	0.000147067	0.0165186	0.00113228	0.072039	-0.58581
204932_at	tumor necrosis factor receptor superfamily, member 11b	TNFRSF11B	BF433902	chr8:119935802-119964189 (-) // 99.03 // q24.12	-	chr8q24	ENSG00000164761	4982	E5RFV7 /// O00300	NP_002537	NM_002546	0001501 // skeletal system development // traceable author statement /// 0006915 // apoptotic process // inferred from electronic annotation /// 0007165 // signal transduction // inferred from electronic annotation /// 0007165 // signal transduction // traceable author statement /// 0007584 // response to nutrient // inferred from electronic annotation /// 0010035 // response to inorganic substan…	0005576 // extracellular region // traceable author statement /// 0005576 // extracellular region // inferred from electronic annotation /// 0005578 // proteinaceous extracellular matrix // inferred from electronic annotation /// 0005615 // extracellular space // inferred from direct assay	0004872 // receptor activity // inferred from electronic annotation /// 0004872 // receptor activity // traceable author statement /// 0005125 // cytokine activity // traceable author statement	---	IPR000488 // Death // 1.6E-15 /// IPR001368 // TNFR/NGFR cysteine-rich region // 1.3E-9 /// IPR001368 // TNFR/NGFR cysteine-rich region // 7.0E-11	61.3195	57.8752	34.2998	37.4544	59.5723	35.8425	0.601661	-1.66207	0.000150422	0.0166396	0.00181053	0.0775938	-0.73297
219200_at	FAST kinase domains 3	FASTKD3	NM_024091	chr5:7859272-7867860 (-) // 97.63 // p15.31	-	chr5p15.31	ENSG00000124279	79072	D6RAR6 /// D6RB04 /// D6RC07 /// D6RHY4 /// Q14CZ7 /// Q9P0E5	NP_076996	NM_024091 /// NR_036553	0006468 // protein phosphorylation // inferred from electronic annotation /// 0045333 // cellular respiration // inferred from mutant phenotype	0005739 // mitochondrion // inferred from direct assay	0004672 // protein kinase activity // inferred from electronic annotation	---	IPR010622 // FAST kinase leucine-rich // 2.8E-27 /// IPR013579 // FAST kinase-like protein, subdomain 2 // 3.0E-30 /// IPR013584 // RAP domain // 1.5E-20	1050.72	1108.06	627.141	683.244	1079.02	654.6	0.60666	-1.64837	0.000149445	0.0166396	0.000518681	0.0642178	-0.72103
215532_x_at	zinc finger protein 492	ZNF492	AB040906	chr19:22817238-22850472 (+) // 77.92 // p12 /// chr19:22571909-22586315 (-) // 76.66 // p12	+	chr19p12	ENSG00000229676	57615	Q9P255	NP_065906	NM_020855	0006351 // transcription, DNA-dependent // inferred from electronic annotation /// 0006355 // regulation of transcription, DNA-dependent // inferred from electronic annotation	0005622 // intracellular // inferred from electronic annotation /// 0005634 // nucleus // inferred from electronic annotation	0003676 // nucleic acid binding // inferred from electronic annotation /// 0003677 // DNA binding // inferred from electronic annotation /// 0008270 // zinc ion binding // inferred from electronic annotation /// 0046872 // metal ion binding // inferred from electronic annotation	---	IPR007087 // Zinc finger, C2H2 // 1.5E-7 /// IPR007087 // Zinc finger, C2H2 // 1.3E-8 /// IPR007087 // Zinc finger, C2H2 // 3.2E-9 /// IPR007087 // Zinc finger, C2H2 // 7.0E-8 /// IPR007087 // Zinc finger, C2H2 // 2.6E-8 /// IPR007087 // Zinc finger, C2H2 // 6.4E-9 /// IPR007087 // Zinc finger, C2H2 // 7.4E-9 /// IPR007087 // Zinc finger, C2H2 // 6.6E-8 /// IPR007087 // Zinc finger, C2H2 // 9.0E-8	600.478	619.579	359.554	393.079	609.951	375.943	0.616347	-1.62246	0.000154884	0.0170341	0.000712053	0.0663966	-0.69818
203846_at	tripartite motif containing 32	TRIM32	BC003154	chr9:119449608-119463028 (+) // 99.33 // q33.1	+	chr9q33.1	ENSG00000119401	22954	Q13049 /// Q5JVY0	NP_001093149 /// NP_036342	NM_001099679 /// NM_012210	0000209 // protein polyubiquitination // inferred from direct assay /// 0009411 // response to UV // inferred from electronic annotation /// 0009411 // response to UV // inferred from sequence or structural similarity /// 0016567 // protein ubiquitination // inferred from direct assay /// 0016567 // protein ubiquitination // inferred from electronic annotation /// 0030307 // positive regulation o…	0005622 // intracellular // inferred from electronic annotation /// 0005634 // nucleus // inferred from electronic annotation /// 0005634 // nucleus // inferred from sequence or structural similarity /// 0005634 // nucleus // traceable author statement /// 0005737 // cytoplasm // inferred from direct assay /// 0005737 // cytoplasm // inferred from electronic annotation /// 0005863 // striated mus…	0003713 // transcription coactivator activity // traceable author statement /// 0003723 // RNA binding // inferred from electronic annotation /// 0003723 // RNA binding // inferred from sequence or structural similarity /// 0004842 // ubiquitin-protein ligase activity // inferred from direct assay /// 0004842 // ubiquitin-protein ligase activity // inferred from electronic annotation /// 0005515 …	---	IPR001258 // NHL repeat // 6.2E-10 /// IPR001258 // NHL repeat // 3.4E-8 /// IPR001258 // NHL repeat // 3.2E-8 /// IPR018957 // Zinc finger, C3HC4 RING-type // 2.7E-10	798.495	799.681	357.31	433.049	799.049	393.366	0.492292	-2.03132	0.00015722	0.0170644	0.00110791	0.0717072	-1.02241
210135_s_at	short stature homeobox 2	SHOX2	AF022654	chr3:157813844-157820892 (-) // 88.94 // q25.32	-	chr3q25.32	ENSG00000168779	6474	A6NLG4 /// H0YJ32 /// O60902	NP_001157150 /// NP_003021 /// NP_006875	NM_001163678 /// NM_003030 /// NM_006884	0001501 // skeletal system development // traceable author statement /// 0006355 // regulation of transcription, DNA-dependent // inferred from electronic annotation /// 0007275 // multicellular organismal development // inferred from electronic annotation /// 0007399 // nervous system development // traceable author statement /// 0007507 // heart development // traceable author statement	0005634 // nucleus // inferred from electronic annotation	0000976 // transcription regulatory region sequence-specific DNA binding // inferred from electronic annotation /// 0003677 // DNA binding // inferred from electronic annotation /// 0003700 // sequence-specific DNA binding transcription factor activity // inferred from electronic annotation /// 0043565 // sequence-specific DNA binding // inferred from electronic annotation	---	IPR001356 // Homeodomain // 1.1E-28 /// IPR001356 // Homeodomain // 3.6E-29 /// IPR003654 // OAR domain // 5.8E-12 /// IPR003654 // OAR domain // 2.6E-12	272.307	251.102	166.113	160.608	261.49	163.337	0.624641	-1.60092	0.000156543	0.0170644	0.000704017	0.066185	-0.6789
1555227_a_at	mannosidase, endo-alpha	MANEA	AY048774	chr6:96025418-96044696 (+) // 97.44 // q16.1	+	chr6q16.1	ENSG00000172469	79694	F5H0Y8 /// Q5SRI9 /// Q8WWX4	NP_078917	NM_024641	0018279 // protein N-linked glycosylation via asparagine // traceable author statement /// 0043687 // post-translational protein modification // traceable author statement /// 0044267 // cellular protein metabolic process // traceable author statement	0000139 // Golgi membrane // traceable author statement /// 0000139 // Golgi membrane // inferred from electronic annotation /// 0005794 // Golgi apparatus // inferred from direct assay /// 0005794 // Golgi apparatus // inferred from electronic annotation /// 0016020 // membrane // inferred from electronic annotation /// 0016021 // integral to membrane // inferred from electronic annotation	0004559 // alpha-mannosidase activity // inferred from electronic annotation /// 0004569 // glycoprotein endo-alpha-1,2-mannosidase activity // inferred from electronic annotation /// 0016787 // hydrolase activity // inferred from electronic annotation	---	---	29.9465	30.7402	20.2591	19.091	30.3409	19.6664	0.648182	-1.54278	0.000156069	0.0170644	0.00137758	0.0738239	-0.62553
1555772_a_at	cell division cycle 25 homolog A (S. pombe)	CDC25A	AY137580	chr3:48199867-48229437 (-) // 99.57 // p21.31	-	chr3p21	ENSG00000164045	993	A8K3D9 /// C9JFR5 /// C9JH94 /// D8KXX0 /// P30304	NP_001780 /// NP_963861	NM_001789 /// NM_201567	0000075 // cell cycle checkpoint // traceable author statement /// 0000079 // regulation of cyclin-dependent protein kinase activity // traceable author statement /// 0000082 // G1/S transition of mitotic cell cycle // traceable author statement /// 0000082 // G1/S transition of mitotic cell cycle // inferred from electronic annotation /// 0000084 // S phase of mitotic cell cycle // traceable aut…	0005622 // intracellular // inferred from electronic annotation /// 0005634 // nucleus // inferred from electronic annotation /// 0005654 // nucleoplasm // traceable author statement /// 0005737 // cytoplasm // inferred from electronic annotation /// 0005829 // cytosol // traceable author statement	0004721 // phosphoprotein phosphatase activity // inferred from electronic annotation /// 0004725 // protein tyrosine phosphatase activity // inferred from electronic annotation /// 0005515 // protein binding // inferred from physical interaction /// 0016787 // hydrolase activity // inferred from electronic annotation /// 0019901 // protein kinase binding // inferred from physical interaction	Cell_cycle_KEGG // GenMAPP /// G1_to_S_cell_cycle_Reactome // GenMAPP	IPR000751 // M-phase inducer phosphatase // 2.1E-95 /// IPR000751 // M-phase inducer phosphatase // 6.2E-20 /// IPR000751 // M-phase inducer phosphatase // 7.6E-56 /// IPR001763 // Rhodanese-like domain // 8.8E-19 /// IPR001763 // Rhodanese-like domain // 7.8E-19	715.704	626.982	300.584	349.168	669.876	323.966	0.483622	-2.06773	0.000159748	0.0171569	0.0026727	0.0831469	-1.04805
214871_x_at	uncharacterized LOC100287590	LOC100287590	BC005066	chr17:38804304-38805780 (+) // 53.21 // q21.2	+	chr17q21.2	---	100287590	Q9BSG2	XP_002343592	XM_002343551	---	---	---	---	---	105.638	103.915	61.3211	67.6094	104.773	64.3884	0.614552	-1.6272	0.000164021	0.0171569	0.00137535	0.0738239	-0.70239
1570351_at	ADAM metallopeptidase with thrombospondin type 1 motif, 6	ADAMTS6	BC020916	chr5:64494163-64494784 (-) // 94.94 // q12.3	-	chr5q12	---	11174	C9JX62 /// D6R9L6 /// Q5IR90 /// Q6ZNM4 /// Q9UKP5	NP_922932	NM_197941	0006508 // proteolysis // inferred from electronic annotation	0005576 // extracellular region // inferred from electronic annotation /// 0005578 // proteinaceous extracellular matrix // inferred from electronic annotation /// 0031012 // extracellular matrix // inferred from electronic annotation	0004222 // metalloendopeptidase activity // inferred from electronic annotation /// 0008233 // peptidase activity // inferred from electronic annotation /// 0008237 // metallopeptidase activity // traceable author statement /// 0008237 // metallopeptidase activity // inferred from electronic annotation /// 0008270 // zinc ion binding // inferred from electronic annotation /// 0016787 // hydrolase…	---	---	62.8713	58.5722	38.4908	39.2689	60.6838	38.8779	0.640665	-1.56088	0.000158744	0.0171569	0.00135324	0.0738239	-0.64236
226863_at	family with sequence similarity 110, member C	FAM110C	AI674565	chr2:38813-42283 (-) // 91.94 // p25.3	-	chr2p25.3	ENSG00000184731	642273	B4DYQ4 /// Q1W6H9	NP_001071178	NM_001077710	---	0000922 // spindle pole // inferred from electronic annotation /// 0005737 // cytoplasm // inferred from electronic annotation /// 0005815 // microtubule organizing center // inferred from electronic annotation /// 0005856 // cytoskeleton // inferred from electronic annotation /// 0005874 // microtubule // inferred from electronic annotation	---	---	---	194.368	181.956	122.847	120.059	188.06	121.444	0.645776	-1.54852	0.00016259	0.0171569	0.000854881	0.069429	-0.6309
222074_at	uroporphyrinogen decarboxylase	UROD	AW614435	chr1:45480219-45481245 (+) // 82.75 // p34.1	+	chr1p34	ENSG00000126088	7389	B0AZT7 /// B4DEM5 /// B4DHV6 /// H0Y5R6 /// P06132 /// Q5T446 /// Q5T450	NP_000365	NM_000374 /// NR_036510	0001889 // liver development // inferred from electronic annotation /// 0006778 // porphyrin-containing compound metabolic process // traceable author statement /// 0006779 // porphyrin-containing compound biosynthetic process // inferred from electronic annotation /// 0006782 // protoporphyrinogen IX biosynthetic process // inferred from electronic annotation /// 0006783 // heme biosynthetic pro…	0005634 // nucleus // inferred from direct assay /// 0005730 // nucleolus // inferred from direct assay /// 0005737 // cytoplasm // inferred from direct assay /// 0005737 // cytoplasm // inferred from electronic annotation /// 0005829 // cytosol // traceable author statement /// 0005829 // cytosol // inferred from electronic annotation /// 0015630 // microtubule cytoskeleton // inferred from dire…	0004853 // uroporphyrinogen decarboxylase activity // inferred from direct assay /// 0004853 // uroporphyrinogen decarboxylase activity // inferred from electronic annotation /// 0004853 // uroporphyrinogen decarboxylase activity // traceable author statement /// 0008198 // ferrous iron binding // inferred from electronic annotation /// 0016829 // lyase activity // inferred from electronic annota…	Heme_Biosynthesis // GenMAPP	---	46.8215	49.799	31.4593	31.5552	48.2872	31.5072	0.652496	-1.53258	0.00015996	0.0171569	0.00106508	0.0711913	-0.61596
242953_at	zinc finger protein 234	ZNF234	BE909177	chr19:44662671-44663557 (+) // 58.2 // q13.31	+	chr19q13.31	ENSG00000263002	10780	H0YG70 /// O14886 /// O14887 /// O14888 /// Q14588	NP_001138296 /// NP_006621	NM_001144824 /// NM_006630	0006351 // transcription, DNA-dependent // inferred from electronic annotation /// 0006355 // regulation of transcription, DNA-dependent // inferred from electronic annotation	0005622 // intracellular // inferred from electronic annotation /// 0005634 // nucleus // inferred from direct assay /// 0005634 // nucleus // inferred from electronic annotation	0003676 // nucleic acid binding // inferred from electronic annotation /// 0003677 // DNA binding // inferred from electronic annotation /// 0008270 // zinc ion binding // inferred from electronic annotation /// 0046872 // metal ion binding // inferred from electronic annotation	---	IPR001909 // Krueppel-associated box // 9.2E-25 /// IPR007087 // Zinc finger, C2H2 // 1.6E-9 /// IPR007087 // Zinc finger, C2H2 // 6.2E-8 /// IPR007087 // Zinc finger, C2H2 // 6.4E-8 /// IPR007087 // Zinc finger, C2H2 // 1.3E-7 /// IPR007087 // Zinc finger, C2H2 // 6.5E-8 /// IPR007087 // Zinc finger, C2H2 // 1.0E-8 /// IPR007087 // Zinc finger, C2H2 // 6.4E-9 /// IPR007087 // Zinc finger, C2H2 /…	214.796	217.422	136.837	122.284	216.105	129.357	0.598581	-1.67062	0.000166968	0.0173012	0.00133652	0.0738239	-0.74038
230943_at	SRY (sex determining region Y)-box 17	SOX17	AI821669	chr8:55372993-55373454 (+) // 99.35 // q11.23	+	chr8q11.23	ENSG00000164736	64321	Q2NKK5 /// Q2T9L5 /// Q9H6I2	NP_071899	NM_022454	0000122 // negative regulation of transcription from RNA polymerase II promoter // inferred from electronic annotation /// 0001525 // angiogenesis // inferred from sequence or structural similarity /// 0001570 // vasculogenesis // inferred from sequence or structural similarity /// 0001706 // endoderm formation // inferred from direct assay /// 0001828 // inner cell mass cellular morphogenesis //…	0005634 // nucleus // inferred from direct assay /// 0005634 // nucleus // inferred from electronic annotation /// 0005667 // transcription factor complex // inferred from direct assay	0003677 // DNA binding // inferred from electronic annotation /// 0003700 // sequence-specific DNA binding transcription factor activity // inferred from electronic annotation /// 0003705 // RNA polymerase II distal enhancer sequence-specific DNA binding transcription factor activity // inferred from sequence or structural similarity /// 0003705 // RNA polymerase II distal enhancer sequence-speci…	---	IPR009071 // High mobility group, superfamily // 7.9E-29 /// IPR021934 // Sox C-terminal transactivation domain // 4.9E-20 /// IPR021934 // Sox C-terminal transactivation domain // 3.0E-33	63.1759	64.5787	41.1362	37.2624	63.8733	39.1513	0.612953	-1.63145	0.000167115	0.0173012	0.00147693	0.0746841	-0.70615
219522_at	four jointed box 1 (Drosophila)	FJX1	NM_014344	chr11:35640054-35642412 (+) // 94.89 // p13	+	chr11p13	ENSG00000179431	24147	Q86VR8	NP_055159	NM_014344	---	0005576 // extracellular region // inferred from electronic annotation /// 0005615 // extracellular space // inferred from electronic annotation /// 0005615 // extracellular space // traceable author statement	---	---	IPR009581 // Domain of unknown function DUF1193 // 1.6E-9	538.214	573.196	340.149	360.547	555.43	350.199	0.630502	-1.58604	0.000166298	0.0173012	0.00059999	0.0642178	-0.66543
203653_s_at	coilin	COIL	BG391060	chr17:55015559-55038411 (-) // 98.98 // q22	-	chr17q22-q23	ENSG00000121058	8161	I3L369 /// P38432	NP_004636	NM_004645	---	0001674 // female germ cell nucleus // inferred from electronic annotation /// 0005634 // nucleus // traceable author statement /// 0005634 // nucleus // inferred from electronic annotation /// 0005654 // nucleoplasm // inferred from direct assay /// 0005730 // nucleolus // inferred from direct assay /// 0015030 // Cajal body // inferred from direct assay /// 0015030 // Cajal body // inferred fro…	0005515 // protein binding // inferred from physical interaction /// 0008022 // protein C-terminus binding // inferred from physical interaction /// 0015036 // disulfide oxidoreductase activity // inferred from electronic annotation /// 0042802 // identical protein binding // inferred from physical interaction	---	---	1618.08	1639.33	1052.08	1107.58	1628.69	1079.46	0.662797	-1.50876	0.000168416	0.0173469	0.000999484	0.0708664	-0.5934
218718_at	platelet derived growth factor C	PDGFC	NM_016205	chr4:157682763-157892546 (-) // 98.3 // q32.1	-	chr4q32	ENSG00000145431	56034	B2R9K6 /// B4DU34 /// B4E3A5 /// H0Y9N2 /// Q9NRA1	NP_057289	NM_016205 /// NR_036641	0007171 // activation of transmembrane receptor protein tyrosine kinase activity // inferred from electronic annotation /// 0007275 // multicellular organismal development // inferred from electronic annotation /// 0007417 // central nervous system development // traceable author statement /// 0008284 // positive regulation of cell proliferation // inferred from electronic annotation /// 0009887 …	0000139 // Golgi membrane // traceable author statement /// 0005576 // extracellular region // traceable author statement /// 0005576 // extracellular region // inferred from electronic annotation /// 0005615 // extracellular space // inferred from direct assay /// 0005634 // nucleus // inferred from electronic annotation /// 0005737 // cytoplasm // inferred from electronic annotation /// 0005788…	0005161 // platelet-derived growth factor receptor binding // inferred from physical interaction /// 0005161 // platelet-derived growth factor receptor binding // inferred from electronic annotation /// 0008083 // growth factor activity // inferred from electronic annotation /// 0042803 // protein homodimerization activity // inferred from physical interaction /// 0043498 // cell surface binding …	---	IPR000072 // Platelet-derived growth factor (PDGF) // 4.4E-11 /// IPR000859 // CUB // 9.5E-21	372.639	448.329	201.329	209.737	408.78	205.489	0.50269	-1.9893	0.000173036	0.0175393	0.000683955	0.0653321	-0.99226
206893_at	sal-like 1 (Drosophila)	SALL1	NM_002968	chr16:51170328-51185152 (-) // 98.91 // q12.1	-	chr16q12.1	ENSG00000103449	6299	B4DHH6 /// E9PCU5 /// F5H733 /// H3BQ32 /// H3BSM9 /// Q14CE9 /// Q9NSC2	NP_001121364 /// NP_002959	NM_001127892 /// NM_002968	0000122 // negative regulation of transcription from RNA polymerase II promoter // inferred from direct assay /// 0000122 // negative regulation of transcription from RNA polymerase II promoter // inferred from electronic annotation /// 0001657 // ureteric bud development // inferred from sequence or structural similarity /// 0001657 // ureteric bud development // inferred from electronic annotat…	0000792 // heterochromatin // inferred from direct assay /// 0000792 // heterochromatin // inferred from electronic annotation /// 0005622 // intracellular // inferred from electronic annotation /// 0005634 // nucleus // inferred from direct assay /// 0005634 // nucleus // inferred from electronic annotation /// 0005737 // cytoplasm // inferred from direct assay /// 0010369 // chromocenter // inf…	0003676 // nucleic acid binding // inferred from electronic annotation /// 0003677 // DNA binding // non-traceable author statement /// 0003677 // DNA binding // inferred from electronic annotation /// 0003682 // chromatin binding // inferred from electronic annotation /// 0003700 // sequence-specific DNA binding transcription factor activity // non-traceable author statement /// 0004407 // histo…	---	IPR007087 // Zinc finger, C2H2 // 8.8E-9 /// IPR007087 // Zinc finger, C2H2 // 2.1E-8 /// IPR007087 // Zinc finger, C2H2 // 4.3E-8 /// IPR007087 // Zinc finger, C2H2 // 1.7E-8 /// IPR007087 // Zinc finger, C2H2 // 8.1E-9 /// IPR007087 // Zinc finger, C2H2 // 1.9E-8 /// IPR007087 // Zinc finger, C2H2 // 4.0E-8 /// IPR007087 // Zinc finger, C2H2 // 1.6E-8	173.329	167.215	60.4087	78.9883	170.244	69.0768	0.40575	-2.46457	0.000175347	0.017595	0.00166303	0.0764639	-1.30133
208127_s_at	suppressor of cytokine signaling 5	SOCS5	NM_014011	chr2:46926348-46989442 (+) // 98.2 // p21	+	chr2p21	ENSG00000171150	9655	B4DL10 /// O75159 /// Q53SD4	NP_054730 /// NP_659198	NM_014011 /// NM_144949	0007173 // epidermal growth factor receptor signaling pathway // inferred from electronic annotation /// 0007175 // negative regulation of epidermal growth factor-activated receptor activity // inferred from direct assay /// 0009968 // negative regulation of signal transduction // non-traceable author statement /// 0009968 // negative regulation of signal transduction // inferred from electronic …	0005622 // intracellular // inferred from electronic annotation	0005154 // epidermal growth factor receptor binding // inferred from electronic annotation /// 0005515 // protein binding // inferred from physical interaction /// 0030971 // receptor tyrosine kinase binding // inferred from physical interaction	---	IPR000980 // SH2 domain // 2.0E-12 /// IPR001496 // SOCS protein, C-terminal // 1.6E-15 /// IPR022252 // Suppressor of cytokine signalling // 7.9E-23	961.898	923.579	515.579	582.829	942.547	548.174	0.581589	-1.71943	0.000175618	0.017595	0.00184138	0.0778712	-0.78193
215029_at	---	---	AL117451	chr1:39457516-39459303 (+) // 78.31 // p34.3	+	---	---	---	---	---	---	---	---	---	---	---	88.8308	71.1524	34.5993	37.1129	79.502	35.8341	0.450733	-2.21861	0.000177738	0.0176651	0.00219604	0.0803008	-1.14966
228347_at	SIX homeobox 1	SIX1	N79004	chr14:61111421-61112583 (-) // 96.26 // q23.1	-	chr14q23.1	ENSG00000126778	6495	G3V300 /// H0YK85 /// Q15475	NP_005973	NM_005982	0000122 // negative regulation of transcription from RNA polymerase II promoter // inferred from electronic annotation /// 0001657 // ureteric bud development // inferred from sequence or structural similarity /// 0001657 // ureteric bud development // inferred from electronic annotation /// 0001658 // branching involved in ureteric bud morphogenesis // inferred from sequence or structural simila…	0005634 // nucleus // inferred from direct assay /// 0005634 // nucleus // inferred from electronic annotation /// 0005667 // transcription factor complex // inferred from sequence or structural similarity /// 0005667 // transcription factor complex // inferred from electronic annotation /// 0005730 // nucleolus // inferred from direct assay	0003677 // DNA binding // inferred from direct assay /// 0003677 // DNA binding // inferred from electronic annotation /// 0003700 // sequence-specific DNA binding transcription factor activity // inferred from sequence or structural similarity /// 0003700 // sequence-specific DNA binding transcription factor activity // inferred from electronic annotation /// 0005515 // protein binding // inferr…	---	IPR001356 // Homeodomain // 2.3E-18	928.307	823.829	516.097	522.748	874.509	519.41	0.593947	-1.68365	0.000178068	0.0176651	0.00140682	0.0738239	-0.7516
239629_at	CASP8 and FADD-like apoptosis regulator	CFLAR	AI634046	chr2:202006292-202006688 (+) // 72.9 // q33.1	+	chr2q33-q34	---	8837	B4DJE0 /// B4DMB6 /// B4E361 /// O15519 /// Q59F61	NP_001120655 /// NP_001120656 /// NP_001189444 /// NP_001189445 /// NP_001189446 /// NP_001189447 /// NP_001189448 /// NP_003870	NM_001127183 /// NM_001127184 /// NM_001202515 /// NM_001202516 /// NM_001202517 /// NM_001202518 /// NM_001202519 /// NM_003879	0006508 // proteolysis // inferred from electronic annotation /// 0006915 // apoptotic process // inferred from electronic annotation /// 0006916 // anti-apoptosis // inferred from mutant phenotype /// 0006916 // anti-apoptosis // traceable author statement /// 0008624 // induction of apoptosis by extracellular signals // traceable author statement /// 0042981 // regulation of apoptotic process /…	0005737 // cytoplasm // inferred from direct assay /// 0005737 // cytoplasm // inferred from electronic annotation /// 0031264 // death-inducing signaling complex // inferred from direct assay	0004197 // cysteine-type endopeptidase activity // inferred from electronic annotation /// 0005515 // protein binding // inferred from physical interaction /// 0008234 // cysteine-type peptidase activity // inferred from electronic annotation	---	---	32.5769	31.8607	20.069	21.5633	32.2168	20.8027	0.645711	-1.54868	0.000177987	0.0176651	0.00148912	0.0746841	-0.63104
1568873_at	zinc finger protein 519	ZNF519	BC010705	chr18:14099945-14132427 (-) // 49.44 // p11.21	-	chr18p11.21	ENSG00000175322	162655	Q59FP3 /// Q8TB69	NP_660330	NM_145287 /// NR_033354	0006351 // transcription, DNA-dependent // inferred from electronic annotation /// 0006355 // regulation of transcription, DNA-dependent // inferred from electronic annotation	0005622 // intracellular // inferred from electronic annotation /// 0005634 // nucleus // inferred from electronic annotation	0003676 // nucleic acid binding // inferred from electronic annotation /// 0003677 // DNA binding // inferred from electronic annotation /// 0008270 // zinc ion binding // inferred from electronic annotation /// 0046872 // metal ion binding // inferred from electronic annotation	---	IPR001909 // Krueppel-associated box // 2.1E-27 /// IPR007087 // Zinc finger, C2H2 // 2.8E-8 /// IPR007087 // Zinc finger, C2H2 // 5.3E-9 /// IPR007087 // Zinc finger, C2H2 // 3.9E-9 /// IPR007087 // Zinc finger, C2H2 // 1.5E-8 /// IPR007087 // Zinc finger, C2H2 // 1.2E-9 /// IPR007087 // Zinc finger, C2H2 // 1.9E-9 /// IPR007087 // Zinc finger, C2H2 // 7.2E-8 /// IPR007087 // Zinc finger, C2H2 /…	270.057	263.123	173.14	181.503	266.568	177.272	0.665018	-1.50372	0.000177408	0.0176651	0.00143985	0.074445	-0.58854
219099_at	chromosome 12 open reading frame 5	C12orf5	NM_020375	chr12:4430370-4462338 (+) // 99.85 // p13.32	+	chr12p13.3	ENSG00000078237	57103	Q9NQ88	NP_065108	NM_020375	0008152 // metabolic process // inferred from electronic annotation	0005622 // intracellular // inferred from direct assay	0003824 // catalytic activity // inferred from electronic annotation /// 0004331 // fructose-2,6-bisphosphate 2-phosphatase activity // inferred from electronic annotation /// 0016787 // hydrolase activity // inferred from electronic annotation	---	IPR013078 // Histidine phosphatase superfamily, clade-1 // 2.6E-32	2077.2	2055.77	1099.73	1264.6	2066.39	1179.29	0.57068	-1.7523	0.000184044	0.0181687	0.00140252	0.0738239	-0.8092
207075_at	NLR family, pyrin domain containing 3	NLRP3	NM_004895	chr1:247587920-247612404 (+) // 92.61 // q44	+	chr1q44	ENSG00000162711	114548	B2RC97 /// B7ZKS9 /// Q96P20	NP_001073289 /// NP_001120933 /// NP_001120934 /// NP_001230062 /// NP_004886 /// NP_899632	NM_001079821 /// NM_001127461 /// NM_001127462 /// NM_001243133 /// NM_004895 /// NM_183395	0006915 // apoptotic process // inferred from electronic annotation /// 0006917 // induction of apoptosis // non-traceable author statement /// 0006919 // activation of cysteine-type endopeptidase activity involved in apoptotic process // inferred from electronic annotation /// 0006952 // defense response // traceable author statement /// 0006954 // inflammatory response // inferred from mutant p…	0005737 // cytoplasm // inferred from direct assay /// 0005737 // cytoplasm // traceable author statement /// 0005737 // cytoplasm // inferred from electronic annotation /// 0005829 // cytosol // traceable author statement	0000166 // nucleotide binding // inferred from electronic annotation /// 0005515 // protein binding // inferred from physical interaction /// 0005524 // ATP binding // inferred from electronic annotation /// 0042834 // peptidoglycan binding // traceable author statement	---	IPR004020 // DAPIN domain // 1.2E-28 /// IPR004020 // DAPIN domain // 1.1E-28	77.667	89.8584	44.9953	39.8267	83.5409	42.3321	0.506725	-1.97346	0.000185519	0.0182238	0.00286671	0.0844414	-0.98073
228778_at	microcephalin 1	MCPH1	BE673677	chr8:6304446-6304923 (+) // 92.05 // p23.1	+	chr8p23.1	---	79648	B4DWW2 /// E9PGU5 /// E9PH63 /// Q8NEM0	NP_001166045 /// NP_001166046 /// NP_078872	NM_001172574 /// NM_001172575 /// NM_024596	---	0005737 // cytoplasm // inferred from electronic annotation /// 0005815 // microtubule organizing center // inferred from electronic annotation /// 0005856 // cytoskeleton // inferred from electronic annotation	---	---	---	90.4876	82.1208	48.4455	41.6782	86.2026	44.9348	0.521267	-1.9184	0.000186441	0.0182238	0.000265689	0.0614243	-0.9399
212441_at	KIAA0232	KIAA0232	D86985	chr4:6843832-6885495 (+) // 98.4 // p16.1	+	chr4p16.1	ENSG00000170871	9778	A5YKK5 /// D6REK0 /// Q92628 /// Q9Y349	NP_001094060 /// NP_055558	NM_001100590 /// NM_014743	---	---	0000166 // nucleotide binding // inferred from electronic annotation /// 0005524 // ATP binding // inferred from electronic annotation	---	---	1202.63	1158.36	710.02	773.863	1180.27	741.257	0.628026	-1.59229	0.000185913	0.0182238	0.00179405	0.0775938	-0.67107
238917_s_at	DENN/MADD domain containing 5B	DENND5B	AI732405	chr12:31604592-31605174 (-) // 92.19 // p11.21	-	chr12p11.21	ENSG00000170456	160518	B3KVW7 /// F5H4A0 /// G3V1S3 /// H0YGE5 /// Q6ZUT9	NP_659410	NM_144973	---	0016020 // membrane // inferred from electronic annotation /// 0016021 // integral to membrane // inferred from electronic annotation	---	---	IPR001024 // Lipoxygenase, LH2 // 8.0E-11 /// IPR001024 // Lipoxygenase, LH2 // 8.3E-11 /// IPR001194 // DENN domain // 8.7E-65 /// IPR001194 // DENN domain // 9.0E-65 /// IPR001194 // DENN domain // 2.1E-65 /// IPR001194 // DENN domain // 1.2E-65 /// IPR004012 // RUN // 4.8E-23 /// IPR004012 // RUN // 9.7E-22 /// IPR004012 // RUN // 5.0E-23 /// IPR004012 // RUN // 1.0E-21 /// IPR005112 // dDENN …	458.787	432.248	280.8	294.999	445.32	287.811	0.646303	-1.54726	0.000186859	0.0182238	0.00181066	0.0775938	-0.62972
225767_at	45S pre-ribosomal RNA	RN45S	AI825833	chr20:26189271-26190500 (-) // 56.13 // p11.1	-	---	---	100861532	---	---	NR_046235	---	---	---	---	---	242.419	194.936	102.675	93.7879	217.385	98.1305	0.451415	-2.21526	0.000189353	0.018274	0.000347986	0.0614243	-1.14748
1554779_s_at	pleckstrin homology-like domain, family B, member 2	PHLDB2	BC038806	chr3:111578596-111604641 (+) // 94.6 // q13.2	+	chr3q13.2	ENSG00000144824	90102	B4DL46 /// E9PDY7 /// E9PFQ4 /// E9PGF6 /// G5E9V3 /// G8JLD7 /// Q0VAA5 /// Q658P8 /// Q659D2 /// Q69YN5 /// Q69YR3 /// Q6ZUM0 /// Q86SQ0 /// Q8IXY4 /// Q8NEI7	NP_001127909 /// NP_001127910 /// NP_001127911 /// NP_665696	NM_001134437 /// NM_001134438 /// NM_001134439 /// NM_145753	0006629 // lipid metabolic process // inferred from electronic annotation /// 0007165 // signal transduction // inferred from electronic annotation /// 0016042 // lipid catabolic process // inferred from electronic annotation /// 0035556 // intracellular signal transduction // inferred from electronic annotation	0005622 // intracellular // inferred from electronic annotation /// 0005737 // cytoplasm // inferred from direct assay /// 0005737 // cytoplasm // inferred from electronic annotation /// 0005886 // plasma membrane // inferred from direct assay /// 0016020 // membrane // inferred from electronic annotation /// 0045111 // intermediate filament cytoskeleton // inferred from direct assay	0004629 // phospholipase C activity // inferred from electronic annotation /// 0004871 // signal transducer activity // inferred from electronic annotation /// 0005543 // phospholipid binding // inferred from electronic annotation /// 0008081 // phosphoric diester hydrolase activity // inferred from electronic annotation /// 0016787 // hydrolase activity // inferred from electronic annotation	---	---	51.3336	46.1153	25.3184	28.3845	48.6545	26.8076	0.55098	-1.81495	0.000188969	0.018274	0.00268827	0.0834513	-0.85993
219730_at	mediator complex subunit 18	MED18	NM_017638	chr1:28655548-28662475 (+) // 66.02 // p35.3	+	chr1p35.3	ENSG00000130772	54797	B4DJL3 /// Q9BUE0	NP_001120822 /// NP_060108 /// XP_003403766	NM_001127350 /// NM_017638 /// XM_003403718	0006351 // transcription, DNA-dependent // inferred from electronic annotation /// 0006355 // regulation of transcription, DNA-dependent // inferred from electronic annotation /// 0006357 // regulation of transcription from RNA polymerase II promoter // inferred from electronic annotation	0005634 // nucleus // inferred from electronic annotation /// 0016592 // mediator complex // inferred from direct assay /// 0016592 // mediator complex // inferred from electronic annotation	0001104 // RNA polymerase II transcription cofactor activity // inferred from electronic annotation /// 0005515 // protein binding // inferred from physical interaction	---	IPR019095 // Mediator complex, subunit Med18, metazoa/fungi // 7.3E-42	203.543	194.85	123.001	132.112	199.148	127.475	0.640099	-1.56226	0.00018845	0.018274	0.00183148	0.077797	-0.64363
217655_at	uncharacterized LOC100127972	LOC100127972	BE552409	chr19:35658497-35658978 (+) // 43.45 // q13.12	+	chr19q13.12	---	100127972	---	---	XR_038157 /// XR_038736	---	---	---	---	---	93.3285	77.3285	43.9927	41.4627	84.9528	42.7091	0.502738	-1.98911	0.000198906	0.0183115	0.000561782	0.0642178	-0.99212
230849_at	potassium voltage-gated channel, shaker-related subfamily, member 1 (episodic ataxia with myokymia)	KCNA1	N64750	chr12:5019533-5027413 (+) // 91.22 // p13.32	+	chr12p13.32	ENSG00000111262	3736	Q09470	NP_000208	NM_000217	0006810 // transport // inferred from electronic annotation /// 0006811 // ion transport // inferred from electronic annotation /// 0006813 // potassium ion transport // traceable author statement /// 0006813 // potassium ion transport // inferred from electronic annotation /// 0007268 // synaptic transmission // traceable author statement /// 0034765 // regulation of ion transmembrane transport …	0005886 // plasma membrane // traceable author statement /// 0008076 // voltage-gated potassium channel complex // inferred from electronic annotation /// 0008076 // voltage-gated potassium channel complex // traceable author statement /// 0016020 // membrane // inferred from electronic annotation /// 0016021 // integral to membrane // inferred from electronic annotation /// 0016324 // apical pla…	0005216 // ion channel activity // inferred from electronic annotation /// 0005244 // voltage-gated ion channel activity // inferred from electronic annotation /// 0005249 // voltage-gated potassium channel activity // inferred from electronic annotation /// 0005251 // delayed rectifier potassium channel activity // inferred from electronic annotation /// 0005251 // delayed rectifier potassium ch…	---	IPR003131 // Potassium channel tetramerisation-type BTB domain // 7.2E-33 /// IPR005821 // Ion transport domain // 3.3E-37 /// IPR013099 // Ion transport 2 // 2.6E-17	219.077	198.329	129.871	121.881	208.445	125.812	0.603575	-1.65679	0.000199275	0.0183115	0.000514332	0.0642178	-0.72839
206235_at	ligase IV, DNA, ATP-dependent	LIG4	NM_002312	chr13:108860564-108867130 (-) // 95.82 // q33.3	-	chr13q33-q34	ENSG00000174405	3981	A8K8Q4 /// B2RBW4 /// P49917	NP_001091738 /// NP_002303 /// NP_996820	NM_001098268 /// NM_002312 /// NM_206937	0000012 // single strand break repair // inferred from direct assay /// 0001701 // in utero embryonic development // inferred from sequence or structural similarity /// 0001701 // in utero embryonic development // inferred from electronic annotation /// 0002328 // pro-B cell differentiation // inferred from sequence or structural similarity /// 0002328 // pro-B cell differentiation // inferred fr…	0000793 // condensed chromosome // inferred from direct assay /// 0005634 // nucleus // inferred from direct assay /// 0005634 // nucleus // inferred from electronic annotation /// 0005654 // nucleoplasm // traceable author statement /// 0005730 // nucleolus // inferred from direct assay /// 0005737 // cytoplasm // inferred from direct assay /// 0005886 // plasma membrane // inferred from direct …	0000166 // nucleotide binding // inferred from electronic annotation /// 0003677 // DNA binding // inferred from direct assay /// 0003677 // DNA binding // inferred from electronic annotation /// 0003909 // DNA ligase activity // inferred from direct assay /// 0003909 // DNA ligase activity // traceable author statement /// 0003909 // DNA ligase activity // inferred from electronic annotation ///…	---	IPR001357 // BRCT domain // 1.1E-12 /// IPR001357 // BRCT domain // 1.1E-8 /// IPR012308 // DNA ligase, ATP-dependent, N-terminal // 8.6E-49 /// IPR012309 // DNA ligase, ATP-dependent, C-terminal // 7.6E-17 /// IPR012310 // DNA ligase, ATP-dependent, central // 6.1E-59 /// IPR021536 // DNA ligase IV // 7.1E-24	203.927	184.172	116.301	120.931	193.798	118.593	0.611946	-1.63413	0.000191384	0.0183115	0.00189176	0.0781415	-0.70853
220550_at	F-box protein 4	FBXO4	NM_018007	chr5:41925391-41927399 (+) // 81.87 // p13.1	+	chr5p12	---	26272	B3KNA0 /// D6RAJ6 /// D6RAU6 /// D6REP2 /// Q9NWC0 /// Q9UKT5	NP_036308 /// NP_277019	NM_012176 /// NM_033484	0000209 // protein polyubiquitination // inferred from direct assay /// 0000723 // telomere maintenance // inferred from mutant phenotype /// 0006511 // ubiquitin-dependent protein catabolic process // inferred from direct assay /// 0016567 // protein ubiquitination // inferred from direct assay /// 0016567 // protein ubiquitination // inferred from electronic annotation /// 0031146 // SCF-depend…	0000151 // ubiquitin ligase complex // inferred from direct assay /// 0005737 // cytoplasm // inferred from electronic annotation /// 0019005 // SCF ubiquitin ligase complex // inferred from direct assay	0004842 // ubiquitin-protein ligase activity // inferred from direct assay /// 0005515 // protein binding // inferred from physical interaction /// 0042803 // protein homodimerization activity // inferred from physical interaction	---	---	43.8596	39.4264	25.4027	25.7851	41.5838	25.5932	0.615459	-1.6248	0.000196745	0.0183115	0.00152862	0.0751458	-0.70026
1558579_at	uncharacterized LOC642691	FLJ37786	AK095105	chr1:148864455-148866630 (+) // 67.81 // q21.2 /// chr2:91909594-91911768 (-) // 68.21 // p11.1	+	chr1q21	---	642691	---	---	XR_108343	---	---	---	---	---	122.714	135.503	80.5074	80.5729	128.95	80.5404	0.624584	-1.60107	0.000194005	0.0183115	0.00124926	0.0738239	-0.67903
226484_at	zinc finger and BTB domain containing 47	ZBTB47	AA532640	chr3:42704514-42709072 (+) // 95.82 // p22.1	+	chr3p22.1	ENSG00000114853	92999	D6RDG5 /// F5H6L2 /// H7BXD3 /// Q6ZSY6 /// Q9UFB7	NP_660149	NM_145166	0006351 // transcription, DNA-dependent // inferred from electronic annotation /// 0006355 // regulation of transcription, DNA-dependent // inferred from electronic annotation	0005622 // intracellular // inferred from electronic annotation /// 0005634 // nucleus // inferred from electronic annotation	0003676 // nucleic acid binding // inferred from electronic annotation /// 0003677 // DNA binding // inferred from electronic annotation /// 0008270 // zinc ion binding // inferred from electronic annotation /// 0046872 // metal ion binding // inferred from electronic annotation	---	IPR007087 // Zinc finger, C2H2 // 2.7E-8 /// IPR007087 // Zinc finger, C2H2 // 2.5E-9 /// IPR007087 // Zinc finger, C2H2 // 5.1E-8 /// IPR007087 // Zinc finger, C2H2 // 1.4E-8 /// IPR007087 // Zinc finger, C2H2 // 1.3E-9 /// IPR013069 // BTB/POZ // 1.7E-26	138.496	135.541	82.5189	90.3631	137.01	86.3521	0.630258	-1.58665	0.000190854	0.0183115	0.00158943	0.0756045	-0.66598
228050_at	UTP15, U3 small nucleolar ribonucleoprotein, homolog (S. cerevisiae)	UTP15	AA046406	chr5:72866434-72878281 (+) // 86.26 // q13.2	+	chr5q13.2	ENSG00000164338	84135	B4DU75 /// B4DXK8 /// D6RF65 /// H0Y8P4 /// Q8TED0	NP_115551	NM_032175	0006364 // rRNA processing // inferred from electronic annotation	0005634 // nucleus // inferred from electronic annotation /// 0005730 // nucleolus // inferred from electronic annotation /// 0005737 // cytoplasm // inferred from direct assay	---	---	IPR001680 // WD40 repeat // 2.1E-6 /// IPR001680 // WD40 repeat // 7.5E-12 /// IPR001680 // WD40 repeat // 2.9E-8 /// IPR001680 // WD40 repeat // 6.5E-7 /// IPR001680 // WD40 repeat // 1.2E-11 /// IPR001680 // WD40 repeat // 2.2E-6 /// IPR001680 // WD40 repeat // 8.0E-12 /// IPR001680 // WD40 repeat // 3.0E-8 /// IPR001680 // WD40 repeat // 6.9E-7 /// IPR001680 // WD40 repeat // 1.3E-11 /// IPR00…	362.079	333.829	220.868	226.079	347.666	223.458	0.642736	-1.55585	0.000199992	0.0183115	0.00164627	0.0763895	-0.6377
239657_x_at	---	---	AI341823	chr1:41848960-41849262 (+) // 96.46 // p34.2	+	---	ENSG00000204060	---	A6NCE0	---	---	0006351 // transcription, DNA-dependent // inferred from electronic annotation /// 0006355 // regulation of transcription, DNA-dependent // inferred from electronic annotation	0005634 // nucleus // inferred from electronic annotation /// 0005737 // cytoplasm // inferred from electronic annotation	0003677 // DNA binding // inferred from electronic annotation /// 0003700 // sequence-specific DNA binding transcription factor activity // inferred from electronic annotation /// 0043565 // sequence-specific DNA binding // inferred from electronic annotation	---	IPR001766 // Transcription factor, fork head // 1.1E-25	1704.65	1774.45	1104.09	1171.62	1739.19	1137.38	0.653951	-1.52917	0.000193284	0.0183115	0.000807827	0.0675565	-0.6127
222108_at	adhesion molecule with Ig-like domain 2	AMIGO2	AC004010	chr12:47470255-47472785 (-) // 95.36 // q13.11	-	chr12q13.11	ENSG00000139211	347902	B3KRK1 /// B3KS95 /// Q86SJ2	NP_001137140 /// NP_862830	NM_001143668 /// NM_181847	0006916 // anti-apoptosis // inferred from electronic annotation /// 0007155 // cell adhesion // inferred from electronic annotation /// 0007156 // homophilic cell adhesion // inferred from sequence or structural similarity /// 0007156 // homophilic cell adhesion // inferred from electronic annotation /// 0007157 // heterophilic cell-cell adhesion // inferred from sequence or structural similarit…	0005634 // nucleus // inferred from electronic annotation /// 0005886 // plasma membrane // inferred from electronic annotation /// 0016020 // membrane // inferred from electronic annotation /// 0016021 // integral to membrane // inferred from electronic annotation	0005515 // protein binding // inferred from physical interaction	---	IPR001611 // Leucine-rich repeat // 9.1E-5 /// IPR001611 // Leucine-rich repeat // 5.1E-5 /// IPR001611 // Leucine-rich repeat // 7.0E-5 /// IPR001611 // Leucine-rich repeat // 1.0E-5	7501.27	7155.61	4936.96	4676.68	7325.95	4804.93	0.655866	-1.5247	0.000200457	0.0183115	0.000797818	0.0675565	-0.6085
1559970_at	---	---	BG680343	chr14:85994663-85998103 (-) // 99.54 // q31.3	-	---	---	---	Q86U27	---	---	---	---	---	---	---	39.6603	39.0334	26.1152	23.8223	39.3456	24.9424	0.633931	-1.57746	0.000202748	0.018479	0.00104982	0.0711913	-0.6576
228820_at	X-prolyl aminopeptidase (aminopeptidase P) 3, putative	XPNPEP3	BE674036	chr22:41253112-41254030 (+) // 98.39 // q13.2	+	chr22q13.2	---	63929	B7ZBB4 /// F2Z316 /// Q9NQH7	NP_001191756 /// NP_071381	NM_001204827 /// NM_022098	0006508 // proteolysis // inferred from electronic annotation /// 0009987 // cellular process // inferred from electronic annotation	0005739 // mitochondrion // inferred from electronic annotation	0004177 // aminopeptidase activity // inferred from electronic annotation /// 0008233 // peptidase activity // inferred from electronic annotation /// 0008237 // metallopeptidase activity // inferred from electronic annotation /// 0016787 // hydrolase activity // inferred from electronic annotation /// 0030145 // manganese ion binding // inferred from electronic annotation /// 0046872 // metal io…	---	---	163.063	183.758	85.7985	97.9175	173.135	91.6581	0.529401	-1.88893	0.000206518	0.0185913	0.000219922	0.0614243	-0.91756
1556213_a_at	BTG family, member 3	BTG3	BC028229	chr21:18984086-18986420 (+) // 98.21 // q21.1	+	chr21q21.1	---	10950	C9JLA2 /// Q14201 /// Q6IAU3	NP_001124386 /// NP_006797	NM_001130914 /// NM_006806	0006979 // response to oxidative stress // inferred from electronic annotation /// 0008285 // negative regulation of cell proliferation // traceable author statement /// 0045930 // negative regulation of mitotic cell cycle // inferred from direct assay	0005737 // cytoplasm // inferred from direct assay	---	---	---	232.001	209.663	137.996	138.329	220.55	138.162	0.626443	-1.59631	0.000208472	0.0185913	0.0013639	0.0738239	-0.67474
222273_at	poly(A) polymerase gamma	PAPOLG	AI419423	chr2:61027572-61029221 (+) // 70.53 // p16.1	+	chr2p16.1	ENSG00000115421	64895	Q05DB9 /// Q2TAI9 /// Q59G05 /// Q9BWT3 /// Q9H7W6 /// Q9H968	NP_075045	NM_022894	0006351 // transcription, DNA-dependent // inferred from electronic annotation /// 0006397 // mRNA processing // inferred from electronic annotation /// 0031123 // RNA 3'-end processing // inferred from electronic annotation /// 0043631 // RNA polyadenylation // inferred from electronic annotation	0005634 // nucleus // inferred from electronic annotation	0000166 // nucleotide binding // inferred from electronic annotation /// 0003723 // RNA binding // inferred from electronic annotation /// 0004652 // polynucleotide adenylyltransferase activity // inferred from electronic annotation /// 0005524 // ATP binding // inferred from electronic annotation /// 0016740 // transferase activity // inferred from electronic annotation /// 0016779 // nucleotidy…	---	IPR007010 // Poly(A) polymerase, RNA-binding domain // 3.3E-43	157.271	161.561	96.44	105.725	159.401	100.975	0.633466	-1.57862	0.000210986	0.0187227	0.000922789	0.0705131	-0.65866
44783_s_at	hairy/enhancer-of-split related with YRPW motif 1	HEY1	R61374	chr8:80676245-80676636 (-) // 76.38 // q21.13	-	chr8q21	ENSG00000164683	23462	B3KQB8 /// B4DEI9 /// E5RHK6 /// Q96PR6 /// Q9Y5J3	NP_001035798 /// NP_036390	NM_001040708 /// NM_012258	0000122 // negative regulation of transcription from RNA polymerase II promoter // inferred from direct assay /// 0000122 // negative regulation of transcription from RNA polymerase II promoter // inferred from mutant phenotype /// 0001525 // angiogenesis // inferred from expression pattern /// 0003198 // epithelial to mesenchymal transition involved in endocardial cushion formation // inferred f…	0005634 // nucleus // inferred from sequence or structural similarity /// 0005634 // nucleus // inferred from electronic annotation /// 0005737 // cytoplasm // inferred from sequence or structural similarity	0000983 // RNA polymerase II core promoter sequence-specific DNA binding transcription factor activity // inferred from sequence or structural similarity /// 0000988 // protein binding transcription factor activity // inferred from direct assay /// 0003677 // DNA binding // inferred from electronic annotation /// 0003700 // sequence-specific DNA binding transcription factor activity // inferred f…	---	IPR003650 // Orange // 2.2E-16 /// IPR003650 // Orange // 2.2E-16 /// IPR011598 // Helix-loop-helix domain // 1.8E-20 /// IPR011598 // Helix-loop-helix domain // 1.9E-20	353.616	389.565	186.614	215.052	371.156	200.329	0.539744	-1.85273	0.000212821	0.0187881	0.000292867	0.0614243	-0.88965
210993_s_at	SMAD family member 1	SMAD1	U54826	chr4:146403956-146479106 (+) // 99.94 // q31.21	+	chr4q31	ENSG00000170365	4086	D6RAY1 /// D6RBH9 /// D6RD62 /// D6RDN7 /// D6REQ3 /// Q15797	NP_001003688 /// NP_005891	NM_001003688 /// NM_005900	0000165 // MAPK cascade // inferred from electronic annotation /// 0001657 // ureteric bud development // inferred from electronic annotation /// 0001710 // mesodermal cell fate commitment // inferred from electronic annotation /// 0001822 // kidney development // inferred from electronic annotation /// 0002051 // osteoblast fate commitment // inferred from electronic annotation /// 0006351 // tr…	0005622 // intracellular // non-traceable author statement /// 0005622 // intracellular // inferred from electronic annotation /// 0005634 // nucleus // inferred from direct assay /// 0005634 // nucleus // non-traceable author statement /// 0005634 // nucleus // traceable author statement /// 0005634 // nucleus // inferred from electronic annotation /// 0005637 // nuclear inner membrane // inferr…	0000979 // RNA polymerase II core promoter sequence-specific DNA binding // inferred from electronic annotation /// 0003700 // sequence-specific DNA binding transcription factor activity // inferred from direct assay /// 0003700 // sequence-specific DNA binding transcription factor activity // inferred from electronic annotation /// 0005057 // receptor signaling protein activity // non-traceable …	TGF_Beta_Signaling_Pathway // GenMAPP	IPR001132 // SMAD domain, Dwarfin-type // 6.3E-82 /// IPR003619 // MAD homology 1, Dwarfin-type // 7.1E-48 /// IPR019471 // Interferon regulatory factor-3 // 1.5E-10	424.014	412.3	260.711	281.91	418.116	271.104	0.648393	-1.54228	0.00021462	0.0187881	0.00178952	0.0775938	-0.62506
1555679_a_at	reticulon 4 interacting protein 1	RTN4IP1	AF439711	chr6:107019877-107076896 (-) // 99.26 // q21	-	chr6q21	ENSG00000130347	84816	B2R9Y1 /// G3V1R2 /// Q8WWV3 /// Q96RL8	NP_116119	NM_032730	0055114 // oxidation-reduction process // inferred from electronic annotation	0005739 // mitochondrion // inferred from electronic annotation	0000166 // nucleotide binding // inferred from electronic annotation /// 0008270 // zinc ion binding // inferred from electronic annotation /// 0016491 // oxidoreductase activity // inferred from electronic annotation	---	IPR013149 // Alcohol dehydrogenase, C-terminal // 1.9E-16 /// IPR013154 // Alcohol dehydrogenase GroES-like // 1.3E-13 /// IPR013154 // Alcohol dehydrogenase GroES-like // 2.3E-14	394.162	407.978	259.811	274.662	401.012	267.134	0.666152	-1.50116	0.000216255	0.0188586	0.000936927	0.0705131	-0.58608
218325_s_at	death inducer-obliterator 1	DIDO1	NM_022105	chr20:61536354-61569247 (-) // 99.89 // q13.33	-	chr20q13.33	ENSG00000101191	11083	Q9BTC0	NP_001180298 /// NP_001180299 /// NP_071388 /// NP_149072 /// NP_542986 /// NP_542987	NM_001193369 /// NM_001193370 /// NM_022105 /// NM_033081 /// NM_080796 /// NM_080797	0006351 // transcription, DNA-dependent // inferred from electronic annotation /// 0006915 // apoptotic process // inferred from electronic annotation	0005634 // nucleus // inferred from electronic annotation /// 0005737 // cytoplasm // inferred from electronic annotation	0008270 // zinc ion binding // inferred from electronic annotation /// 0046872 // metal ion binding // inferred from electronic annotation	---	IPR019787 // Zinc finger, PHD-finger // 2.2E-16 /// IPR019787 // Zinc finger, PHD-finger // 2.1E-16	716.125	687.887	434.583	470.104	701.865	451.988	0.643983	-1.55283	0.000219034	0.0190377	0.00200431	0.0791999	-0.63491
213019_at	RAN binding protein 6	RANBP6	AI123233	chr9:6011025-6015607 (-) // 87.63 // p24.1	-	chr9p24.1	ENSG00000137040	26953	B4DTX6 /// B4E340 /// O60518	NP_001230131 /// NP_001230132 /// NP_036548	NM_001243202 /// NM_001243203 /// NM_012416 /// NR_024094 /// NR_024095	0006810 // transport // inferred from electronic annotation /// 0015031 // protein transport // inferred from electronic annotation	0005634 // nucleus // inferred from electronic annotation /// 0005737 // cytoplasm // inferred from electronic annotation	---	---	IPR000357 // HEAT // 1.2E-8 /// IPR000357 // HEAT // 3.1E-7	800.559	696.198	438.98	424.72	746.558	431.791	0.578377	-1.72898	0.000221488	0.0191906	0.000864043	0.0697209	-0.78992
1554176_a_at	chromosome 3 open reading frame 33	C3orf33	AF115515	chr3:155480406-155524073 (-) // 71.83 // q25.31	-	chr3q25.31	ENSG00000174928	285315	F8WCI5 /// F8WDI1 /// H7C4I0 /// Q6P1S2 /// Q96NB5	NP_775928	NM_173657	---	0016020 // membrane // inferred from electronic annotation /// 0016021 // integral to membrane // inferred from electronic annotation	0003676 // nucleic acid binding // inferred from electronic annotation /// 0016788 // hydrolase activity, acting on ester bonds // inferred from electronic annotation	---	---	61.612	47.949	24.1404	24.3788	54.3527	24.2594	0.44633	-2.24049	0.000223899	0.0193025	0.00156866	0.0755628	-1.16381
1560208_at	---	---	AK097618	chr19:55670030-55689026 (+) // 76.54 // q13.42	+	---	---	---	---	---	---	---	---	---	---	---	63.1979	62.2994	41.4415	37.3752	62.7472	39.356	0.627215	-1.59435	0.000223759	0.0193025	0.00114233	0.0724741	-0.67297
206377_at	forkhead box F2	FOXF2	NM_001452	chr6:1390068-1395832 (+) // 86.69 // p25.3	+	chr6p25.3	ENSG00000137273	2295	Q12947	NP_001443	NM_001452	0001837 // epithelial to mesenchymal transition // non-traceable author statement /// 0006351 // transcription, DNA-dependent // inferred from electronic annotation /// 0006355 // regulation of transcription, DNA-dependent // inferred from electronic annotation /// 0007389 // pattern specification process // not recorded /// 0009790 // embryo development // not recorded /// 0009888 // tissue deve…	0005634 // nucleus // inferred by curator /// 0005634 // nucleus // inferred from direct assay /// 0005634 // nucleus // inferred from electronic annotation /// 0005667 // transcription factor complex // inferred from direct assay	0003677 // DNA binding // inferred from direct assay /// 0003677 // DNA binding // inferred from electronic annotation /// 0003690 // double-stranded DNA binding // not recorded /// 0003700 // sequence-specific DNA binding transcription factor activity // inferred from direct assay /// 0003700 // sequence-specific DNA binding transcription factor activity // inferred from electronic annotation //…	---	IPR001766 // Transcription factor, fork head // 1.0E-42	356.969	324.936	198.397	214.6	340.575	206.339	0.605854	-1.65056	0.000225607	0.0193811	0.0026303	0.0828516	-0.72296
225455_at	transcriptional adaptor 1	TADA1	AI760812	chr1:166825750-166845678 (-) // 97.88 // q24.1	-	chr1q24.1	ENSG00000152382	117143	A8K4J9 /// Q96BN2	NP_444281	NM_053053	0006351 // transcription, DNA-dependent // inferred from electronic annotation /// 0006355 // regulation of transcription, DNA-dependent // inferred from electronic annotation /// 0043966 // histone H3 acetylation // inferred from direct assay	0005634 // nucleus // inferred from electronic annotation /// 0030914 // STAGA complex // inferred from direct assay /// 0070461 // SAGA-type complex // inferred from electronic annotation	0003713 // transcription coactivator activity // inferred from direct assay /// 0004402 // histone acetyltransferase activity // inferred from direct assay	---	---	818.795	779.243	415.58	483.496	798.772	448.253	0.561177	-1.78197	0.000231001	0.0195207	0.00235783	0.0803008	-0.83347
230427_s_at	BCL2-associated athanogene 5	BAG5	AW673909	chr14:104022760-104023339 (-) // 91.22 // q32.33	-	chr14q32.33	ENSG00000166170	9529	A8K5J7 /// G3V274 /// Q9UL15	NP_001015048 /// NP_001015049 /// NP_004864	NM_001015048 /// NM_001015049 /// NM_004873	0006457 // protein folding // traceable author statement /// 0031397 // negative regulation of protein ubiquitination // inferred from sequence or structural similarity /// 0031397 // negative regulation of protein ubiquitination // inferred from electronic annotation /// 0051444 // negative regulation of ubiquitin-protein ligase activity // inferred from sequence or structural similarity /// 005…	0016234 // inclusion body // inferred from direct assay /// 0048471 // perinuclear region of cytoplasm // inferred from direct assay	0031625 // ubiquitin protein ligase binding // inferred from sequence or structural similarity /// 0031625 // ubiquitin protein ligase binding // inferred from electronic annotation /// 0051087 // chaperone binding // inferred from physical interaction /// 0051087 // chaperone binding // inferred from electronic annotation	---	IPR003103 // BAG domain // 6.3E-21 /// IPR003103 // BAG domain // 2.9E-18 /// IPR003103 // BAG domain // 3.0E-17 /// IPR003103 // BAG domain // 2.4E-23	183.215	182.507	115.741	125.092	182.861	120.326	0.65802	-1.51971	0.000231099	0.0195207	0.00146653	0.0746841	-0.6038
226951_at	chromosome 2 open reading frame 49	C2orf49	AI741415	chr2:105963790-105965268 (+) // 88.96 // q12.1	+	chr2q12.1	ENSG00000135974	79074	B4E2G9 /// C9J4K0 /// Q9BVC5	NP_076998	NM_024093	0048598 // embryonic morphogenesis // inferred from electronic annotation	0072669 // tRNA-splicing ligase complex // inferred from direct assay /// 0072669 // tRNA-splicing ligase complex // inferred from electronic annotation	---	---	---	521.722	463.41	302.52	287.417	491.709	294.877	0.599696	-1.66751	0.000232975	0.0195578	0.000662036	0.0651939	-0.73769
202980_s_at	siah E3 ubiquitin protein ligase 1	SIAH1	AI953523	chr16:48394441-48419299 (-) // 85.74 // q12.1	-	chr16q12	ENSG00000196470	6477	B2R9P2 /// B3KSZ2 /// B5BU17 /// H3BU09 /// Q8IUQ4	NP_001006611 /// NP_003022	NM_001006610 /// NM_003031	0006508 // proteolysis // traceable author statement /// 0006511 // ubiquitin-dependent protein catabolic process // inferred from electronic annotation /// 0006915 // apoptotic process // traceable author statement /// 0006915 // apoptotic process // inferred from electronic annotation /// 0007049 // cell cycle // inferred from electronic annotation /// 0007275 // multicellular organismal develo…	0005624 // membrane fraction // inferred from electronic annotation /// 0005634 // nucleus // inferred from sequence or structural similarity /// 0005634 // nucleus // inferred from electronic annotation /// 0005737 // cytoplasm // traceable author statement /// 0005737 // cytoplasm // inferred from electronic annotation /// 0005769 // early endosome // inferred from electronic annotation /// 000…	0004842 // ubiquitin-protein ligase activity // inferred from mutant phenotype /// 0004842 // ubiquitin-protein ligase activity // inferred from sequence or structural similarity /// 0004842 // ubiquitin-protein ligase activity // inferred from electronic annotation /// 0005515 // protein binding // inferred from physical interaction /// 0008022 // protein C-terminus binding // inferred from phys…	---	IPR018121 // Seven-in-absentia protein, TRAF-like domain // 5.0E-82 /// IPR018121 // Seven-in-absentia protein, TRAF-like domain // 6.8E-82	728.482	677.442	445.049	466.904	702.498	455.845	0.648891	-1.54109	0.000232933	0.0195578	0.00216461	0.0803008	-0.62395
1557129_a_at	family with sequence similarity 111, member B	FAM111B	AA960844	chr11:58874666-58892476 (+) // 90.65 // q12.1	+	chr11q12.1	ENSG00000189057	374393	B4E0T6 /// E9PS27 /// Q6SJ93	NP_001136175 /// NP_001136176 /// NP_945185	NM_001142703 /// NM_001142704 /// NM_198947	0008152 // metabolic process // inferred from electronic annotation	---	0003824 // catalytic activity // inferred from electronic annotation	---	---	1768.33	1651.35	1097.69	994.963	1708.84	1045.08	0.611557	-1.63517	0.000234342	0.0195897	0.000536678	0.0642178	-0.7094
206157_at	pentraxin 3, long	PTX3	NM_002852	chr3:157154655-157161376 (+) // 97.93 // q25.32	+	chr3q25	ENSG00000163661	5806	P26022	NP_002843	NM_002852	0001878 // response to yeast // inferred from electronic annotation /// 0006954 // inflammatory response // traceable author statement /// 0008228 // opsonization // inferred from electronic annotation /// 0045429 // positive regulation of nitric oxide biosynthetic process // inferred from electronic annotation /// 0050766 // positive regulation of phagocytosis // inferred from electronic annotat…	0005576 // extracellular region // inferred from electronic annotation /// 0005576 // extracellular region // traceable author statement	0001872 // (1->3)-beta-D-glucan binding // inferred from electronic annotation	---	IPR001759 // Pentaxin // 4.5E-35	178.245	226.308	74.6653	88.3892	200.844	81.2378	0.404483	-2.47229	0.000236524	0.0196448	0.000111192	0.0614243	-1.30585
239830_at	---	---	AW850555	chr15:76521905-76522538 (-) // 69.62 // q24.2	-	---	---	---	---	---	---	---	---	---	---	---	25.496	23.7696	13.6082	15.3618	24.6176	14.4584	0.587321	-1.70265	0.000237551	0.0196448	0.00272569	0.0835942	-0.76778
227593_at	uncharacterized LOC729614	FLJ37453	AW964477	chr1:16160572-16161394 (-) // 92.31 // p36.21	-	chr1p36.21	ENSG00000179743	729614	Q8N9F6	---	NR_024279	---	---	---	---	---	793.424	848.037	441.816	505.344	820.278	472.513	0.576042	-1.73598	0.000241936	0.0198545	0.000523735	0.0642178	-0.79576
219361_s_at	apoptosis enhancing nuclease	AEN	NM_022767	chr15:89169755-89175512 (+) // 91.51 // q26.1	+	chr15q26.1	ENSG00000181026	64782	H0YMJ6 /// Q59FY6 /// Q8WTP8 /// Q8WYW8	NP_073604	NM_022767	0006915 // apoptotic process // inferred from electronic annotation /// 0006974 // response to DNA damage stimulus // inferred from electronic annotation /// 0010212 // response to ionizing radiation // inferred from direct assay /// 0042771 // DNA damage response, signal transduction by p53 class mediator resulting in induction of apoptosis // inferred from direct assay /// 0090305 // nucleic ac…	0005622 // intracellular // inferred from electronic annotation /// 0005634 // nucleus // inferred from electronic annotation /// 0005654 // nucleoplasm // inferred from direct assay /// 0005730 // nucleolus // inferred from direct assay /// 0005730 // nucleolus // inferred from electronic annotation	0003676 // nucleic acid binding // inferred from electronic annotation /// 0004518 // nuclease activity // inferred from electronic annotation /// 0004527 // exonuclease activity // inferred from direct assay /// 0004527 // exonuclease activity // inferred from electronic annotation /// 0016787 // hydrolase activity // inferred from electronic annotation	---	IPR013520 // Exonuclease, RNase T/DNA polymerase III // 1.4E-31 /// IPR013520 // Exonuclease, RNase T/DNA polymerase III // 1.5E-31	765.756	822.887	475.001	517.076	793.81	495.592	0.624322	-1.60174	0.000244452	0.0199173	0.000569994	0.0642178	-0.67964
229674_at	SERTA domain containing 4	SERTAD4	AL035414	chr1:210411246-210416438 (+) // 96.27 // q32.2	+	chr1q32.1-q41	ENSG00000082497	56256	Q9NUC0	NP_062551	NM_019605	---	---	---	---	IPR009263 // SERTA // 1.3E-20	1083.93	1088.61	655.082	725.874	1086.29	689.564	0.634805	-1.57529	0.000246516	0.0199173	0.00139424	0.0738239	-0.65566
226341_at	uncharacterized LOC100506365	LOC100506365	AI535737	chr8:92080145-92081464 (-) // 63.32 // q21.3	-	---	ENSG00000253738	100506365	---	---	XR_108864 /// XR_108865 /// XR_113175 /// XR_113176	---	---	---	---	---	369.686	334.335	225.808	220.579	351.566	223.181	0.634818	-1.57526	0.00024891	0.0199173	0.0010739	0.0711913	-0.65558
227748_at	RNA binding motif protein, X-linked-like 1	RBMXL1	AI971694	chr1:89445530-89447205 (-) // 69.24 // p22.2	-	chr1p22.2	ENSG00000213516	494115	Q96E39	NP_001156008 /// NP_062556	NM_001162536 /// NM_019610	0006397 // mRNA processing // inferred from electronic annotation /// 0008380 // RNA splicing // inferred from electronic annotation	0005634 // nucleus // inferred from electronic annotation /// 0030529 // ribonucleoprotein complex // inferred from electronic annotation	0000166 // nucleotide binding // inferred from electronic annotation /// 0003676 // nucleic acid binding // inferred from electronic annotation /// 0003723 // RNA binding // inferred from electronic annotation	---	IPR000504 // RNA recognition motif domain // 3.8E-27 /// IPR012604 // RBM1CTR // 3.6E-27	672.354	639.104	410.091	441.632	655.517	425.569	0.649211	-1.54033	0.000246556	0.0199173	0.0022938	0.0803008	-0.62324
223474_at	interferon regulatory factor 2 binding protein-like	IRF2BPL	AI932310	chr14:77490885-77494366 (-) // 87.13 // q24.3	-	chr14q24.3	ENSG00000119669	64207	Q9H1B7	NP_078772	NM_024496	---	0005634 // nucleus // non-traceable author statement /// 0005634 // nucleus // inferred from electronic annotation	0046872 // metal ion binding // inferred from electronic annotation	---	IPR022750 // Interferon regulatory factor 2-binding protein 1 & 2, zinc finger // 3.8E-250	5964.64	6112.2	3651.05	4035.35	6037.77	3838.43	0.635713	-1.57304	0.000251788	0.0200914	0.00106631	0.0711913	-0.6535
227599_at	Mab-21 domain containing 2	MB21D2	AU157304	chr3:192514606-192516952 (-) // 98.69 // q29	-	chr3q29	ENSG00000180611	151963	A8K332 /// B3KPF1 /// Q8IYB1	NP_848591	NM_178496	---	---	---	---	IPR024810 // Mab-21 domain // 1.8E-14	645.897	597.165	412.708	393.501	621.052	402.99	0.648882	-1.54111	0.000254489	0.0201872	0.000809798	0.0675565	-0.62397
202984_s_at	BCL2-associated athanogene 5	BAG5	AA457021	chr14:104022969-104028630 (-) // 90.88 // q32.33	-	chr14q32.33	ENSG00000166170	9529	A8K5J7 /// G3V274 /// Q9UL15	NP_001015048 /// NP_001015049 /// NP_004864	NM_001015048 /// NM_001015049 /// NM_004873	0006457 // protein folding // traceable author statement /// 0031397 // negative regulation of protein ubiquitination // inferred from sequence or structural similarity /// 0031397 // negative regulation of protein ubiquitination // inferred from electronic annotation /// 0051444 // negative regulation of ubiquitin-protein ligase activity // inferred from sequence or structural similarity /// 005…	0016234 // inclusion body // inferred from direct assay /// 0048471 // perinuclear region of cytoplasm // inferred from direct assay	0031625 // ubiquitin protein ligase binding // inferred from sequence or structural similarity /// 0031625 // ubiquitin protein ligase binding // inferred from electronic annotation /// 0051087 // chaperone binding // inferred from physical interaction /// 0051087 // chaperone binding // inferred from electronic annotation	---	IPR003103 // BAG domain // 6.3E-21 /// IPR003103 // BAG domain // 2.9E-18 /// IPR003103 // BAG domain // 3.0E-17 /// IPR003103 // BAG domain // 2.4E-23	1121.76	1033.52	690.365	714.119	1076.77	702.142	0.652101	-1.5335	0.000253689	0.0201872	0.00210826	0.0800559	-0.61688
1569136_at	Mannosyl (alpha-1,3-)-glycoprotein beta-1,4-N-acetylglucosaminyltransferase, isozyme A	MGAT4A	BC031487	chr2:99342401-99343159 (-) // 93.35 // q11.2	-	chr2q12	---	11320	A8K668 /// B4E2R6 /// E9PEN2 /// Q9UM21	NP_001153626 /// NP_036346	NM_001160154 /// NM_012214	0005975 // carbohydrate metabolic process // inferred from electronic annotation /// 0006486 // protein glycosylation // inferred from electronic annotation /// 0006491 // N-glycan processing // traceable author statement /// 0018279 // protein N-linked glycosylation via asparagine // traceable author statement /// 0043687 // post-translational protein modification // traceable author statement /…	0000139 // Golgi membrane // traceable author statement /// 0000139 // Golgi membrane // inferred from electronic annotation /// 0005576 // extracellular region // inferred from electronic annotation /// 0005794 // Golgi apparatus // inferred from electronic annotation /// 0016020 // membrane // inferred from electronic annotation /// 0016021 // integral to membrane // inferred from electronic an…	0008454 // alpha-1,3-mannosylglycoprotein 4-beta-N-acetylglucosaminyltransferase activity // inferred from electronic annotation /// 0008454 // alpha-1,3-mannosylglycoprotein 4-beta-N-acetylglucosaminyltransferase activity // traceable author statement /// 0016740 // transferase activity // inferred from electronic annotation /// 0016757 // transferase activity, transferring glycosyl groups // in…	---	---	36.6746	33.144	22.2266	20.7841	34.8646	21.4932	0.616476	-1.62212	0.000262341	0.0206581	0.000581182	0.0642178	-0.69788
235024_at	PHD finger protein 17	PHF17	AI868315	chr4:129783506-129785234 (+) // 96.97 // q28.2	+	chr4q26-q27	ENSG00000077684	79960	B4DM93 /// B4E2E2 /// B4E3Q3 /// D6RAS5 /// D6RBB3 /// D6RC05 /// D6RCS1 /// D6RE74 /// D6RFK0 /// D6RGE7 /// Q6IE81	NP_079176 /// NP_955352	NM_024900 /// NM_199320	0006351 // transcription, DNA-dependent // inferred from electronic annotation /// 0006355 // regulation of transcription, DNA-dependent // inferred from electronic annotation /// 0006915 // apoptotic process // non-traceable author statement /// 0006915 // apoptotic process // inferred from electronic annotation /// 0006950 // response to stress // non-traceable author statement /// 0030308 // n…	0000123 // histone acetyltransferase complex // inferred from direct assay /// 0005634 // nucleus // inferred from direct assay /// 0005634 // nucleus // inferred from electronic annotation /// 0005737 // cytoplasm // inferred from direct assay /// 0005737 // cytoplasm // inferred from electronic annotation /// 0005739 // mitochondrion // inferred from direct assay	0005515 // protein binding // inferred from physical interaction /// 0008270 // zinc ion binding // inferred from electronic annotation /// 0046872 // metal ion binding // inferred from electronic annotation	---	IPR019542 // Enhancer of polycomb-like, N-terminal // 2.7E-25 /// IPR019787 // Zinc finger, PHD-finger // 1.1E-13	675.622	618.924	425.539	405.173	646.654	415.231	0.642124	-1.55733	0.000267101	0.0208589	0.000792682	0.0675565	-0.63908
201939_at	polo-like kinase 2	PLK2	NM_006622	chr5:57749813-57756087 (-) // 99.16 // q11.2	-	chr5q12.1-q13.2	ENSG00000145632	10769	B4DM54 /// B7Z9B4 /// E7ETF7 /// F5H6W3 /// Q8N7M6 /// Q9NYY3	NP_001239155 /// NP_006613	NM_001252226 /// NM_006622	0000082 // G1/S transition of mitotic cell cycle // inferred from mutant phenotype /// 0000278 // mitotic cell cycle // inferred from electronic annotation /// 0006468 // protein phosphorylation // inferred from direct assay /// 0006468 // protein phosphorylation // inferred from electronic annotation /// 0007052 // mitotic spindle organization // inferred from direct assay /// 0007093 // mitotic…	0005622 // intracellular // inferred from sequence or structural similarity /// 0005737 // cytoplasm // inferred from electronic annotation /// 0005813 // centrosome // inferred from direct assay /// 0005814 // centriole // inferred from direct assay /// 0005814 // centriole // inferred from electronic annotation /// 0005856 // cytoskeleton // inferred from electronic annotation /// 0030425 // de…	0000166 // nucleotide binding // inferred from electronic annotation /// 0004672 // protein kinase activity // inferred from electronic annotation /// 0004674 // protein serine/threonine kinase activity // inferred from direct assay /// 0004674 // protein serine/threonine kinase activity // inferred from electronic annotation /// 0004871 // signal transducer activity // inferred from mutant pheno…	---	IPR000719 // Protein kinase, catalytic domain // 4.3E-73 /// IPR000959 // POLO box duplicated domain // 5.6E-23 /// IPR000959 // POLO box duplicated domain // 1.7E-21 /// IPR001245 // Serine-threonine/tyrosine-protein kinase catalytic domain // 1.9E-43	2039.58	2054.58	1250.44	1382.2	2047.01	1314.68	0.642221	-1.5571	0.000267606	0.0208589	0.00141163	0.0738239	-0.6388
239834_at	---	---	AW874669	chr18:24122936-24123396 (-) // 90.17 // q11.2	-	---	---	---	---	---	---	---	---	---	---	---	122.904	113.231	69.9969	59.7075	117.968	64.6478	0.548011	-1.82478	0.00027418	0.0210307	0.000442915	0.0642178	-0.86772
235337_at	SERTA domain containing 4	SERTAD4	AI276403	chr1:210416461-210417463 (+) // 93.64 // q32.2	+	chr1q32.1-q41	ENSG00000082497	56256	Q9NUC0	NP_062551	NM_019605	---	---	---	---	IPR009263 // SERTA // 1.3E-20	483.829	444.687	246.437	283.005	463.845	264.089	0.569348	-1.7564	0.000275398	0.0210307	0.00324326	0.0859579	-0.81262
232395_x_at	ATP/GTP binding protein-like 3	AGBL3	AI674787	chr7:134673099-134674436 (+) // 75.94 // q33	+	chr7q33	---	340351	C9JL97 /// F8W6Y5 /// F8W7R4 /// Q8NEM8	NP_848658	NM_178563	0006508 // proteolysis // inferred from electronic annotation	0005737 // cytoplasm // inferred from electronic annotation /// 0005829 // cytosol // inferred from electronic annotation	0004180 // carboxypeptidase activity // inferred from electronic annotation /// 0004181 // metallocarboxypeptidase activity // inferred from direct assay /// 0004181 // metallocarboxypeptidase activity // inferred from electronic annotation /// 0008233 // peptidase activity // inferred from electronic annotation /// 0008237 // metallopeptidase activity // inferred from electronic annotation /// 0…	---	---	30.8467	27.2161	17.9526	17.5457	28.9747	17.7479	0.612535	-1.63256	0.000276061	0.0210307	0.00115717	0.0728763	-0.70714
220225_at	iroquois homeobox 4	IRX4	NM_016358	chr5:1877548-1882880 (-) // 94.98 // p15.33	-	chr5p15.3	ENSG00000113430	50805	D6RAS8 /// D6RC00 /// H1AFL0 /// H1AFL1 /// P78413	NP_057442	NM_016358	0006355 // regulation of transcription, DNA-dependent // inferred from electronic annotation /// 0007507 // heart development // inferred from electronic annotation /// 0007507 // heart development // traceable author statement /// 0048561 // establishment of organ orientation // inferred from electronic annotation	0005634 // nucleus // inferred from electronic annotation	0003677 // DNA binding // inferred from electronic annotation /// 0003700 // sequence-specific DNA binding transcription factor activity // inferred from electronic annotation /// 0043565 // sequence-specific DNA binding // inferred from electronic annotation	---	IPR001356 // Homeodomain // 2.4E-11	106.82	114.464	73.2448	67.4227	110.576	70.2736	0.635524	-1.57351	0.000275747	0.0210307	0.0027872	0.0841825	-0.65398
238937_at	zinc finger protein 420	ZNF420	AI339586	chr19:37620139-37620652 (+) // 61.6 // q13.12	+	chr19q13.12	ENSG00000197050	147923	Q8TAQ5 /// Q96ML5	NP_653290	NM_144689	0006351 // transcription, DNA-dependent // inferred from electronic annotation /// 0006355 // regulation of transcription, DNA-dependent // inferred from electronic annotation	0005622 // intracellular // inferred from electronic annotation /// 0005634 // nucleus // inferred from electronic annotation	0003676 // nucleic acid binding // inferred from electronic annotation /// 0003677 // DNA binding // inferred from electronic annotation /// 0008270 // zinc ion binding // inferred from electronic annotation /// 0046872 // metal ion binding // inferred from electronic annotation	---	IPR001909 // Krueppel-associated box // 3.2E-28 /// IPR007087 // Zinc finger, C2H2 // 1.8E-9 /// IPR007087 // Zinc finger, C2H2 // 5.1E-8 /// IPR007087 // Zinc finger, C2H2 // 1.3E-9 /// IPR007087 // Zinc finger, C2H2 // 1.4E-8 /// IPR007087 // Zinc finger, C2H2 // 4.7E-8 /// IPR007087 // Zinc finger, C2H2 // 1.0E-8 /// IPR007087 // Zinc finger, C2H2 // 1.1E-8 /// IPR007087 // Zinc finger, C2H2 /…	493.834	444.285	274.707	236.716	468.404	255.005	0.54441	-1.83685	0.000278238	0.0210378	0.000301343	0.0614243	-0.87723
216870_x_at	deleted in lymphocytic leukemia 2 (non-protein coding)	DLEU2	AF264787	chr13:50617571-50656114 (-) // 97.52 // q14.2	-	chr13q14.3	ENSG00000231607	8847	O43262 /// Q05CF6	---	NR_002612	---	---	---	---	---	198.994	209.691	131.937	140.329	204.272	136.068	0.66611	-1.50125	0.000281983	0.0212811	0.000901462	0.0697209	-0.58617
205284_at	URB2 ribosome biogenesis 2 homolog (S. cerevisiae)	URB2	NM_014777	chr1:229761980-229795946 (+) // 95.94 // q42.13	+	chr1q42.13	ENSG00000135763	9816	A8K4P8 /// Q14146 /// Q5VYD0 /// Q6PCC8	NP_055592	NM_014777	---	0005634 // nucleus // inferred from direct assay /// 0005634 // nucleus // inferred from electronic annotation /// 0005730 // nucleolus // inferred from direct assay /// 0005730 // nucleolus // inferred from electronic annotation	---	---	IPR018849 // Nucleolar 27S pre-rRNA processing, Urb2/Npa2, C-terminal // 1.3E-52	463.329	470.898	220.474	269.579	467.098	243.793	0.521931	-1.91596	0.000282915	0.0213116	0.00135431	0.0738239	-0.93807
238724_at	---	---	R63824	chr7:134347141-134347931 (+) // 86.25 // q33	+	---	---	---	---	---	---	---	---	---	---	---	128.945	144.692	79.2766	85.5336	136.592	82.3456	0.60286	-1.65876	0.000291462	0.0215929	0.000523005	0.0642178	-0.73011
229523_at	---	---	N66694	chr18:5889413-5889992 (-) // 78.37 // p11.31	-	---	---	---	---	---	---	---	---	---	---	---	766.215	844.829	481.348	518.93	804.568	499.794	0.6212	-1.60979	0.000293513	0.0216287	0.000571289	0.0642178	-0.68688
219470_x_at	cyclin J	CCNJ	NM_019084	chr10:97816555-97820623 (+) // 99.91 // q24.1	+	chr10q23.33	ENSG00000107443	54619	B3KRX5 /// B7Z894 /// Q5T5M9	NP_001127847 /// NP_001127848 /// NP_061957	NM_001134375 /// NM_001134376 /// NM_019084	---	0005634 // nucleus // inferred from electronic annotation	---	---	IPR004367 // Cyclin, C-terminal // 1.1E-19 /// IPR004367 // Cyclin, C-terminal // 3.7E-28 /// IPR004367 // Cyclin, C-terminal // 8.9E-20 /// IPR006671 // Cyclin, N-terminal // 3.3E-23 /// IPR006671 // Cyclin, N-terminal // 3.5E-23	678.849	647.329	422.069	455.079	662.92	438.286	0.661146	-1.51252	0.000299522	0.0217902	0.00255581	0.0818212	-0.59696
208460_at	gap junction protein, gamma 1, 45kDa	GJC1	NM_005497	chr17:42881994-42883185 (-) // 99.75 // q21.31	-	chr17q21.31	ENSG00000182963	10052	P36383	NP_001073852 /// NP_005488	NM_001080383 /// NM_005497	0001570 // vasculogenesis // inferred from electronic annotation /// 0006810 // transport // non-traceable author statement /// 0006936 // muscle contraction // traceable author statement /// 0007043 // cell-cell junction assembly // traceable author statement /// 0007154 // cell communication // inferred from electronic annotation /// 0007267 // cell-cell signaling // inferred from electronic an…	0005789 // endoplasmic reticulum membrane // traceable author statement /// 0005886 // plasma membrane // traceable author statement /// 0005886 // plasma membrane // inferred from electronic annotation /// 0005921 // gap junction // traceable author statement /// 0005921 // gap junction // inferred from electronic annotation /// 0005922 // connexon complex // inferred from electronic annotation …	0005216 // ion channel activity // inferred from electronic annotation	---	IPR013092 // Connexin, N-terminal // 1.0E-54 /// IPR019570 // Gap junction protein, cysteine-rich domain // 2.2E-36	440.254	427.229	248.329	282.829	433.693	265.017	0.611072	-1.63647	0.000304392	0.0219019	0.00238541	0.0804273	-0.71059
210675_s_at	protein tyrosine phosphatase, receptor type, R	PTPRR	U77917	chr12:71032193-71148365 (-) // 99.96 // q15	-	chr12q15	ENSG00000153233	5801	B7Z3J1 /// B7Z956 /// B7Z998 /// F5GXR7 /// F8VU63 /// F8VVE9 /// Q05B41 /// Q0VD90 /// Q15256 /// Q2TAJ3 /// Q569H9 /// Q68CP6 /// Q7Z2V8	NP_001193944 /// NP_001193945 /// NP_002840 /// NP_570897	NM_001207015 /// NM_001207016 /// NM_002849 /// NM_130846	0001701 // in utero embryonic development // inferred from expression pattern /// 0006470 // protein dephosphorylation // traceable author statement /// 0006470 // protein dephosphorylation // inferred from electronic annotation /// 0007399 // nervous system development // inferred from electronic annotation /// 0016311 // dephosphorylation // inferred from electronic annotation /// 0030182 // ne…	0005634 // nucleus // inferred from direct assay /// 0005737 // cytoplasm // inferred from direct assay /// 0005737 // cytoplasm // inferred from electronic annotation /// 0005794 // Golgi apparatus // inferred from direct assay /// 0005886 // plasma membrane // inferred from electronic annotation /// 0009986 // cell surface // inferred from direct assay /// 0016020 // membrane // inferred from e…	0004721 // phosphoprotein phosphatase activity // inferred from electronic annotation /// 0004725 // protein tyrosine phosphatase activity // traceable author statement /// 0004725 // protein tyrosine phosphatase activity // inferred from electronic annotation /// 0004872 // receptor activity // inferred from electronic annotation /// 0005001 // transmembrane receptor protein tyrosine phosphatase…	---	IPR000242 // Protein-tyrosine phosphatase, receptor/non-receptor type // 1.3E-80 /// IPR000242 // Protein-tyrosine phosphatase, receptor/non-receptor type // 6.8E-33 /// IPR000242 // Protein-tyrosine phosphatase, receptor/non-receptor type // 1.9E-80 /// IPR000242 // Protein-tyrosine phosphatase, receptor/non-receptor type // 1.6E-80	480.681	431.179	293.23	288.958	455.258	291.086	0.639388	-1.564	0.000304697	0.0219019	0.0013882	0.0738239	-0.64524
225930_at	NFKB inhibitor interacting Ras-like 1	NKIRAS1	AI970120	chr3:23933309-23958452 (-) // 94.16 // p24.2	-	chr3p24.2	ENSG00000197885	28512	G5E9P3 /// Q9NYS0	NP_065078	NM_020345	0006184 // GTP catabolic process // non-traceable author statement /// 0006184 // GTP catabolic process // inferred from electronic annotation /// 0007165 // signal transduction // inferred from electronic annotation /// 0007249 // I-kappaB kinase/NF-kappaB cascade // non-traceable author statement /// 0007264 // small GTPase mediated signal transduction // inferred from electronic annotation	0005737 // cytoplasm // inferred from electronic annotation /// 0016020 // membrane // inferred from electronic annotation	0000166 // nucleotide binding // inferred from electronic annotation /// 0003924 // GTPase activity // non-traceable author statement /// 0003924 // GTPase activity // inferred from electronic annotation /// 0005525 // GTP binding // inferred from electronic annotation	---	IPR001806 // Small GTPase superfamily // 3.3E-31 /// IPR001806 // Small GTPase superfamily // 9.2E-31 /// IPR006689 // Small GTPase superfamily, ARF/SAR type // 1.6E-13 /// IPR006689 // Small GTPase superfamily, ARF/SAR type // 2.2E-13 /// IPR013684 // Mitochondrial Rho-like // 5.5E-22 /// IPR013684 // Mitochondrial Rho-like // 3.1E-21	361.845	354.125	228.402	248.253	357.964	238.121	0.665208	-1.50329	0.000304855	0.0219019	0.00212818	0.0800559	-0.58812
227388_at	tumor suppressor candidate 1	TUSC1	AA479016	chr9:25676914-25677880 (-) // 95.69 // p21.2	-	chr9p21.2	ENSG00000198680	286319	Q2TAM9	NP_001004125	NM_001004125	---	---	---	---	---	1386.83	1497.27	939.93	978.889	1440.95	959.208	0.665661	-1.50227	0.000310928	0.0220634	0.00101562	0.0711913	-0.5871
226479_at	kelch repeat and BTB (POZ) domain containing 6	KBTBD6	AL359577	chr13:41701706-41704659 (-) // 77.65 // q14.11	-	chr13q14.11	ENSG00000165572	89890	B4DS93 /// F5GZN7 /// Q86V97	NP_690867	NM_152903	---	---	0005515 // protein binding // inferred from physical interaction	---	IPR006652 // Kelch repeat type 1 // 8.3E-14 /// IPR011705 // BTB/Kelch-associated // 2.3E-21 /// IPR013069 // BTB/POZ // 5.0E-30	666.478	536.887	307.897	305.506	598.182	306.699	0.512718	-1.95039	0.000318969	0.0224759	0.00163328	0.0760483	-0.96376
229298_at	kelch repeat and BTB (POZ) domain containing 7	KBTBD7	BF436101	chr13:41764448-41765528 (-) // 96.0 // q14.11	-	chr13q14.11	ENSG00000120696	84078	B2RDL4 /// B4DS80 /// Q6FI68 /// Q8WVZ9	NP_115514	NM_032138	---	---	0005515 // protein binding // inferred from physical interaction	---	IPR006652 // Kelch repeat type 1 // 4.0E-12 /// IPR011705 // BTB/Kelch-associated // 2.9E-20 /// IPR013069 // BTB/POZ // 5.2E-30	160.634	148.049	87.846	72.0763	154.213	79.5715	0.515983	-1.93805	0.000321088	0.0225466	0.00053854	0.0642178	-0.9546
226077_at	ring finger protein 145	RNF145	AL553942	chr5:158584416-158588621 (-) // 94.13 // q33.3	-	chr5q33.3	ENSG00000145860	153830	A8K9Y9 /// B7Z249 /// E7EVI7 /// Q6MZY8 /// Q7Z3N5 /// Q8N783 /// Q8NC08 /// Q8NDT8 /// Q96MT1	NP_001186309 /// NP_001186310 /// NP_001186311 /// NP_001186312 /// NP_653327	NM_001199380 /// NM_001199381 /// NM_001199382 /// NM_001199383 /// NM_144726	---	0016020 // membrane // inferred from electronic annotation /// 0016021 // integral to membrane // inferred from electronic annotation	0008270 // zinc ion binding // inferred from electronic annotation /// 0046872 // metal ion binding // inferred from electronic annotation	---	IPR018957 // Zinc finger, C3HC4 RING-type // 2.1E-11 /// IPR018957 // Zinc finger, C3HC4 RING-type // 2.0E-11	3206.04	3491.44	1974.22	2176.33	3345.72	2072.85	0.619551	-1.61407	0.000322863	0.0225484	0.000540514	0.0642178	-0.6907
204420_at	FOS-like antigen 1	FOSL1	BG251266	chr11:65659607-65667885 (-) // 95.83 // q13.1	-	chr11q13	ENSG00000175592	8061	B2R9B4 /// B4DDQ7 /// B4DR11 /// E9PKL5 /// E9PPX2 /// E9PQT6 /// P15407 /// Q53GM9	NP_005429	NM_005438	0006355 // regulation of transcription, DNA-dependent // inferred from electronic annotation /// 0006357 // regulation of transcription from RNA polymerase II promoter // traceable author statement /// 0006366 // transcription from RNA polymerase II promoter // traceable author statement /// 0006935 // chemotaxis // traceable author statement /// 0006968 // cellular defense response // traceable …	0005634 // nucleus // inferred from electronic annotation /// 0005634 // nucleus // traceable author statement /// 0005792 // microsome // inferred from electronic annotation /// 0005829 // cytosol // inferred from electronic annotation /// 0019717 // synaptosome // inferred from electronic annotation /// 0042734 // presynaptic membrane // inferred from electronic annotation	0003677 // DNA binding // inferred from electronic annotation /// 0003700 // sequence-specific DNA binding transcription factor activity // inferred from electronic annotation /// 0003700 // sequence-specific DNA binding transcription factor activity // traceable author statement /// 0005515 // protein binding // inferred from physical interaction /// 0043565 // sequence-specific DNA binding // i…	Wnt_signaling // GenMAPP	IPR011616 // bZIP transcription factor, bZIP-1 // 3.8E-12 /// IPR011700 // Basic leucine zipper // 3.3E-10	262.795	291.976	172.125	180.462	277.002	176.244	0.636257	-1.57169	0.000323348	0.0225484	0.00088369	0.0697209	-0.65232
218692_at	syntabulin (syntaxin-interacting)	SYBU	NM_017786	chr8:110586414-110703833 (-) // 97.84 // q23.2	-	chr8q23.2	ENSG00000147642	55638	B3KRD1 /// B7Z4D2 /// E9PI48 /// E9PJ11 /// E9PK96 /// E9PL50 /// E9PL66 /// E9PLB9 /// E9PN31 /// E9PNN9 /// E9PPC2 /// E9PPS4 /// E9PQE2 /// E9PQG2 /// E9PRH8 /// E9PRT7 /// Q9NX95	NP_001093213 /// NP_001093214 /// NP_001093215 /// NP_001093216 /// NP_001093217 /// NP_001093218 /// NP_001093219 /// NP_001093220 /// NP_001093221 /// NP_001093222 /// NP_001093223 /// NP_001093224 /// NP_001093225 /// NP_001093226 /// NP_060256	NM_001099743 /// NM_001099744 /// NM_001099745 /// NM_001099746 /// NM_001099747 /// NM_001099748 /// NM_001099749 /// NM_001099750 /// NM_001099751 /// NM_001099752 /// NM_001099753 /// NM_001099754 /// NM_001099755 /// NM_001099756 /// NM_017786	---	0000139 // Golgi membrane // inferred from electronic annotation /// 0005737 // cytoplasm // inferred from electronic annotation /// 0005794 // Golgi apparatus // inferred from electronic annotation /// 0005856 // cytoskeleton // inferred from electronic annotation /// 0016020 // membrane // inferred from electronic annotation /// 0016021 // integral to membrane // inferred from electronic annota…	0005515 // protein binding // inferred from physical interaction	---	---	224.806	229.055	120.81	142.45	226.922	131.184	0.578107	-1.72978	0.000337626	0.0229189	0.00143383	0.0744307	-0.7906
216014_s_at	zinc finger, X-linked, duplicated A /// zinc finger, X-linked, duplicated B	ZXDA /// ZXDB	AL034396	chrX:57618481-57621000 (+) // 94.44 // p11.21 /// chrX:57934347-57936854 (-) // 95.47 // p11.21	+	chrXp11.1 /// chrXp11.21	ENSG00000198205 /// ENSG00000198455	158586 /// 7789	A8K9H1 /// P98168 /// P98169	NP_009087 /// NP_009088	NM_007156 /// NM_007157	0006351 // transcription, DNA-dependent // inferred from electronic annotation /// 0006355 // regulation of transcription, DNA-dependent // inferred from electronic annotation /// 0045893 // positive regulation of transcription, DNA-dependent // inferred from mutant phenotype	0005622 // intracellular // inferred from electronic annotation /// 0005634 // nucleus // non-traceable author statement /// 0005634 // nucleus // inferred from electronic annotation	0003676 // nucleic acid binding // inferred from electronic annotation /// 0003700 // sequence-specific DNA binding transcription factor activity // inferred from mutant phenotype /// 0005515 // protein binding // inferred from physical interaction /// 0008270 // zinc ion binding // inferred from electronic annotation /// 0046872 // metal ion binding // inferred from electronic annotation /// 007…	---	IPR007087 // Zinc finger, C2H2 // 2.1E-8 /// IPR007087 // Zinc finger, C2H2 // 1.1E-8 /// IPR007087 // Zinc finger, C2H2 // 2.1E-8 /// IPR007087 // Zinc finger, C2H2 // 1.1E-8	212.877	202.092	136.58	121.019	207.414	128.564	0.619841	-1.61332	0.00033831	0.0229189	0.000832679	0.0684141	-0.69003
240787_at	---	---	AW449433	---	---	---	---	---	---	---	---	---	---	---	---	---	21.9836	20.2179	13.0109	11.2102	21.0823	12.077	0.572853	-1.74565	0.000342493	0.02296	0.000493308	0.0642178	-0.80377
222471_s_at	potassium channel modulatory factor 1	KCMF1	AI743396	chr2:85198506-85282367 (+) // 92.77 // p11.2	+	chr2p11.2	ENSG00000176407	56888	C9J3I2 /// C9JSW5 /// Q9P0J7	NP_064507	NM_020122	---	0005622 // intracellular // inferred from electronic annotation	0008270 // zinc ion binding // inferred from electronic annotation /// 0016874 // ligase activity // inferred from electronic annotation /// 0046872 // metal ion binding // inferred from electronic annotation	---	IPR000433 // Zinc finger, ZZ-type // 6.8E-16 /// IPR008598 // Drought induced 19/ RING finger protein 114 // 4.0E-13	377.343	354.738	227.264	248.266	365.855	237.532	0.649252	-1.54023	0.000347791	0.0230503	0.00316376	0.0855167	-0.62315
219062_s_at	zinc finger, CCHC domain containing 2	ZCCHC2	NM_017742	chr18:60241656-60245811 (+) // 97.35 // q21.33	+	chr18q21.33	ENSG00000141664	54877	B2RPG6 /// B3KUW9 /// Q9BRD4 /// Q9C0B9	NP_060212	NM_017742	0007154 // cell communication // inferred from electronic annotation	0005737 // cytoplasm // inferred from direct assay	0003676 // nucleic acid binding // inferred from electronic annotation /// 0008270 // zinc ion binding // inferred from electronic annotation /// 0035091 // phosphatidylinositol binding // inferred from electronic annotation /// 0046872 // metal ion binding // inferred from electronic annotation	---	IPR001878 // Zinc finger, CCHC-type // 2.8E-9	508.302	442.31	293.003	287.386	474.16	290.181	0.61199	-1.63401	0.000353111	0.0231436	0.00144044	0.074445	-0.70842
218839_at	hairy/enhancer-of-split related with YRPW motif 1	HEY1	NM_012258	chr8:80676264-80679922 (-) // 99.71 // q21.13	-	chr8q21	ENSG00000164683	23462	B3KQB8 /// B4DEI9 /// E5RHK6 /// Q96PR6 /// Q9Y5J3	NP_001035798 /// NP_036390	NM_001040708 /// NM_012258	0000122 // negative regulation of transcription from RNA polymerase II promoter // inferred from direct assay /// 0000122 // negative regulation of transcription from RNA polymerase II promoter // inferred from mutant phenotype /// 0001525 // angiogenesis // inferred from expression pattern /// 0003198 // epithelial to mesenchymal transition involved in endocardial cushion formation // inferred f…	0005634 // nucleus // inferred from sequence or structural similarity /// 0005634 // nucleus // inferred from electronic annotation /// 0005737 // cytoplasm // inferred from sequence or structural similarity	0000983 // RNA polymerase II core promoter sequence-specific DNA binding transcription factor activity // inferred from sequence or structural similarity /// 0000988 // protein binding transcription factor activity // inferred from direct assay /// 0003677 // DNA binding // inferred from electronic annotation /// 0003700 // sequence-specific DNA binding transcription factor activity // inferred f…	---	IPR003650 // Orange // 2.2E-16 /// IPR003650 // Orange // 2.2E-16 /// IPR011598 // Helix-loop-helix domain // 1.8E-20 /// IPR011598 // Helix-loop-helix domain // 1.9E-20	272.005	312.944	155.91	174.329	291.758	164.863	0.565066	-1.7697	0.000355227	0.0231707	0.000331963	0.0614243	-0.82351
232226_at	leucine rich repeat containing 4C	LRRC4C	AW118214	chr11:40135752-40315664 (-) // 94.36 // p12	-	chr11p12	ENSG00000148948	57689	E9PLP4 /// Q4JIV9 /// Q4JIW0 /// Q9HCJ2	NP_001245348 /// NP_065980	NM_001258419 /// NM_020929 /// NR_047673 /// NR_047674	0050770 // regulation of axonogenesis // inferred from direct assay	0016020 // membrane // inferred from direct assay /// 0016020 // membrane // inferred from electronic annotation /// 0016021 // integral to membrane // non-traceable author statement /// 0016021 // integral to membrane // inferred from electronic annotation	0005515 // protein binding // inferred from physical interaction	---	IPR001611 // Leucine-rich repeat // 2.3E-5 /// IPR001611 // Leucine-rich repeat // 1.4E-4 /// IPR001611 // Leucine-rich repeat // 1.1E-5 /// IPR001611 // Leucine-rich repeat // 1.5E-4 /// IPR013098 // Immunoglobulin I-set // 2.6E-18 /// IPR013106 // Immunoglobulin V-set // 1.8E-12 /// IPR013151 // Immunoglobulin // 1.9E-9	1099.08	1180.57	708.851	770.503	1139.04	738.954	0.648734	-1.54146	0.00035897	0.0232273	0.000743816	0.0666885	-0.62426
243309_at	uncharacterized LOC145788	FLJ27352	AA398658	chr15:55700722-55710910 (+) // 99.87 // q21.3	+	chr15q21.3	ENSG00000261652	145788	H3BRN8	NP_001185713	NM_001198784	---	---	---	---	---	51.0382	54.7466	33.1663	35.9739	52.8598	34.5415	0.653455	-1.53033	0.000370487	0.0234097	0.000782594	0.0675565	-0.61384
218401_s_at	zinc finger protein 281	ZNF281	NM_012482	chr1:200375834-200378847 (-) // 94.92 // q32.1	-	chr1q32.1	ENSG00000162702	23528	A6NF48 /// B3KMX2 /// B3KMX4 /// B3KND7 /// B4DM04 /// F5H1Z5 /// Q5RKW5 /// Q9Y2X9	NP_036614	NM_012482	0006351 // transcription, DNA-dependent // inferred from electronic annotation /// 0006355 // regulation of transcription, DNA-dependent // inferred from electronic annotation /// 0010629 // negative regulation of gene expression // inferred from direct assay /// 0010629 // negative regulation of gene expression // inferred from mutant phenotype /// 0045892 // negative regulation of transcription…	0005622 // intracellular // inferred from electronic annotation /// 0005634 // nucleus // inferred from direct assay /// 0005634 // nucleus // inferred from electronic annotation	0003676 // nucleic acid binding // inferred from electronic annotation /// 0003677 // DNA binding // inferred from electronic annotation /// 0003700 // sequence-specific DNA binding transcription factor activity // inferred from direct assay /// 0005515 // protein binding // inferred from physical interaction /// 0008270 // zinc ion binding // inferred from electronic annotation /// 0043565 // se…	---	---	1196.02	1063.44	730.888	695.788	1127.8	713.129	0.63231	-1.5815	0.000382071	0.0236341	0.000944748	0.0705131	-0.66128
210103_s_at	forkhead box A2	FOXA2	AB028021	chr20:22562113-22566101 (-) // 98.2 // p11.21	-	chr20p11	ENSG00000125798	3170	B0ZTD4 /// B4DWN5 /// E7EPG7 /// Q9Y261	NP_068556 /// NP_710141	NM_021784 /// NM_153675	0000432 // positive regulation of transcription from RNA polymerase II promoter by glucose // inferred from sequence or structural similarity /// 0000432 // positive regulation of transcription from RNA polymerase II promoter by glucose // inferred from electronic annotation /// 0000433 // negative regulation of transcription from RNA polymerase II promoter by glucose // inferred from sequence or…	0005634 // nucleus // inferred from direct assay /// 0005634 // nucleus // inferred from electronic annotation /// 0005667 // transcription factor complex // not recorded /// 0005737 // cytoplasm // inferred from electronic annotation /// 0044464 // cell part // inferred from electronic annotation	0000978 // RNA polymerase II core promoter proximal region sequence-specific DNA binding // inferred from direct assay /// 0000978 // RNA polymerase II core promoter proximal region sequence-specific DNA binding // inferred from electronic annotation /// 0003677 // DNA binding // inferred from direct assay /// 0003677 // DNA binding // inferred from electronic annotation /// 0003690 // double-str…	---	IPR001766 // Transcription factor, fork head // 2.4E-50 /// IPR001766 // Transcription factor, fork head // 2.5E-50 /// IPR013638 // Fork-head N-terminal // 4.3E-27 /// IPR013638 // Fork-head N-terminal // 4.4E-27 /// IPR018533 // Forkhead box protein, C-terminal // 2.0E-26 /// IPR018533 // Forkhead box protein, C-terminal // 2.0E-26	101.583	113.676	68.4995	70.5203	107.46	69.5024	0.64678	-1.54612	0.000391857	0.0238779	0.00132132	0.0738239	-0.62866
213227_at	uncharacterized LOC100652849 /// uncharacterized LOC100653110 /// progesterone receptor membrane component 2	LOC100652849 /// LOC100653110 /// PGRMC2	BE879873	chr4:129190404-129191837 (-) // 98.02 // q28.2	-	chr4q26	ENSG00000164040	100652849 /// 100653110 /// 10424	O15173 /// Q8NB07	NP_006311	NM_006320 /// XR_132692 /// XR_133374	0043401 // steroid hormone mediated signaling pathway // traceable author statement	0016020 // membrane // inferred from electronic annotation /// 0016021 // integral to membrane // inferred from electronic annotation /// 0016021 // integral to membrane // traceable author statement	0003707 // steroid hormone receptor activity // traceable author statement /// 0004872 // receptor activity // inferred from electronic annotation /// 0005496 // steroid binding // inferred from electronic annotation /// 0005496 // steroid binding // traceable author statement /// 0008289 // lipid binding // inferred from electronic annotation /// 0020037 // heme binding // inferred from electron…	---	IPR001199 // Cytochrome b5 // 3.9E-18 /// IPR001199 // Cytochrome b5 // 3.1E-18	940.973	855.329	605.329	588.032	897.128	596.616	0.66503	-1.50369	0.000392205	0.0238779	0.00133509	0.0738239	-0.58851
211518_s_at	bone morphogenetic protein 4	BMP4	D30751	chr14:54416659-54418924 (-) // 90.14 // q22.2	-	chr14q22-q23	ENSG00000125378	652	H0YLW3 /// H0YM53 /// H0YMP9 /// P12644 /// Q53XC5	NP_001193 /// NP_570911 /// NP_570912	NM_001202 /// NM_130850 /// NM_130851	0000122 // negative regulation of transcription from RNA polymerase II promoter // inferred from direct assay /// 0000122 // negative regulation of transcription from RNA polymerase II promoter // inferred from electronic annotation /// 0000186 // activation of MAPKK activity // inferred from direct assay /// 0001501 // skeletal system development // inferred from electronic annotation /// 000150…	0005576 // extracellular region // inferred from sequence or structural similarity /// 0005576 // extracellular region // inferred from electronic annotation /// 0005578 // proteinaceous extracellular matrix // inferred from electronic annotation /// 0005615 // extracellular space // inferred from sequence or structural similarity /// 0005615 // extracellular space // inferred from electronic ann…	0005125 // cytokine activity // inferred from direct assay /// 0005125 // cytokine activity // inferred from electronic annotation /// 0005515 // protein binding // inferred from physical interaction /// 0008083 // growth factor activity // inferred from electronic annotation /// 0008201 // heparin binding // inferred from electronic annotation /// 0042056 // chemoattractant activity // inferred …	TGF_Beta_Signaling_Pathway // GenMAPP	IPR001111 // Transforming growth factor-beta, N-terminal // 2.8E-79 /// IPR001839 // Transforming growth factor-beta, C-terminal // 1.4E-44	1402.21	1731.16	402.253	589.38	1558.02	486.91	0.312515	-3.19984	0.000394487	0.0239157	0.00018226	0.0614243	-1.67799
221060_s_at	toll-like receptor 4	TLR4	NM_003266	chr9:120466706-120478053 (+) // 94.94 // q33.1	+	chr9q33.1	ENSG00000136869	7099	D1CS53 /// O00206	NP_003257 /// NP_612564 /// NP_612567	NM_003266 /// NM_138554 /// NM_138556 /// NM_138557 /// NR_024168 /// NR_024169	0000187 // activation of MAPK activity // inferred from sequence or structural similarity /// 0000187 // activation of MAPK activity // inferred from electronic annotation /// 0001666 // response to hypoxia // inferred from electronic annotation /// 0002218 // activation of innate immune response // inferred from electronic annotation /// 0002224 // toll-like receptor signaling pathway // traceab…	0005622 // intracellular // inferred from electronic annotation /// 0005737 // cytoplasm // inferred from direct assay /// 0005737 // cytoplasm // inferred from electronic annotation /// 0005886 // plasma membrane // inferred from direct assay /// 0005886 // plasma membrane // traceable author statement /// 0005887 // integral to plasma membrane // inferred from direct assay /// 0009897 // extern…	0001530 // lipopolysaccharide binding // inferred from mutant phenotype /// 0001530 // lipopolysaccharide binding // non-traceable author statement /// 0001530 // lipopolysaccharide binding // inferred from electronic annotation /// 0001875 // lipopolysaccharide receptor activity // inferred from direct assay /// 0004872 // receptor activity // traceable author statement /// 0004872 // receptor a…	---	IPR000157 // Toll/interleukin-1 receptor homology (TIR) domain // 5.3E-38 /// IPR000157 // Toll/interleukin-1 receptor homology (TIR) domain // 5.7E-38 /// IPR001611 // Leucine-rich repeat // 7.1E-5 /// IPR001611 // Leucine-rich repeat // 5.4E-6 /// IPR001611 // Leucine-rich repeat // 2.1E-5 /// IPR001611 // Leucine-rich repeat // 7.5E-5 /// IPR001611 // Leucine-rich repeat // 5.7E-6 /// IPR00161…	223.228	206.353	143.918	130.823	214.624	137.214	0.639321	-1.56416	0.000399069	0.0239242	0.000679481	0.0651939	-0.64539
224558_s_at	uncharacterized LOC100507645 /// metastasis associated lung adenocarcinoma transcript 1 (non-protein coding)	LOC100507645 /// MALAT1	AI446756	chr11:65269345-65272316 (+) // 99.9 // q13.1	+	chr11q13.1	ENSG00000251562	100507645 /// 378938	Q9H355 /// Q9UHZ2	---	NR_002819 /// XR_110915 /// XR_110916 /// XR_110917 /// XR_111190 /// XR_111191 /// XR_132900 /// XR_132966	---	---	---	---	---	2983.92	3102.29	1915.93	2110.39	3042.62	2010.72	0.660887	-1.51312	0.000397112	0.0239242	0.00116198	0.0728763	-0.5976
230141_at	AT rich interactive domain 4A (RBP1-like)	ARID4A	AI640594	chr14:58839614-58840596 (+) // 96.25 // q23.1	+	chr14q23.1	ENSG00000032219	5926	C9J1W3 /// C9JIF4 /// F8WAR5 /// H7C485 /// P29374 /// Q05CG0	NP_002883 /// NP_075376 /// NP_075377	NM_002892 /// NM_023000 /// NM_023001	0006351 // transcription, DNA-dependent // inferred from electronic annotation /// 0006355 // regulation of transcription, DNA-dependent // traceable author statement /// 0006355 // regulation of transcription, DNA-dependent // inferred from electronic annotation /// 0006366 // transcription from RNA polymerase II promoter // traceable author statement /// 0045892 // negative regulation of transc…	0005622 // intracellular // inferred from electronic annotation /// 0005634 // nucleus // inferred from direct assay /// 0005634 // nucleus // traceable author statement /// 0005634 // nucleus // inferred from electronic annotation /// 0017053 // transcriptional repressor complex // inferred from direct assay	0003677 // DNA binding // inferred from electronic annotation /// 0003677 // DNA binding // inferred from direct assay /// 0003700 // sequence-specific DNA binding transcription factor activity // traceable author statement	---	IPR001606 // ARID/BRIGHT DNA-binding domain // 1.8E-27 /// IPR001606 // ARID/BRIGHT DNA-binding domain // 1.7E-27 /// IPR012603 // RBB1NT // 1.3E-48 /// IPR012603 // RBB1NT // 1.2E-48	209.645	206.876	130.609	145.114	208.257	137.671	0.661064	-1.51271	0.000413313	0.0241855	0.00241871	0.0804273	-0.59714
238513_at	proline rich Gla (G-carboxyglutamic acid) 4 (transmembrane)	PRRG4	BF905445	chr11:32875530-32879669 (+) // 90.45 // p13	+	chr11p13	ENSG00000135378	79056	Q9BZD6	NP_076986	NM_024081	---	0005576 // extracellular region // inferred from electronic annotation /// 0005794 // Golgi apparatus // inferred from direct assay /// 0016020 // membrane // inferred from electronic annotation /// 0016021 // integral to membrane // non-traceable author statement /// 0016021 // integral to membrane // inferred from electronic annotation	0005509 // calcium ion binding // inferred from electronic annotation	---	IPR000294 // Gamma-carboxyglutamic acid-rich (GLA) domain // 5.2E-19	90.3505	91.6163	54.4819	61.8288	90.9814	58.0394	0.637925	-1.56758	0.000418464	0.024257	0.00173157	0.0773424	-0.64854
212976_at	leucine rich repeat containing 8 family, member B	LRRC8B	R41498	chr1:90049186-90063418 (+) // 93.22 // p22.2	+	chr1p22.2	ENSG00000197147	23507	C9JGJ7 /// Q49AH5 /// Q537H9 /// Q6P9F7	NP_001127948 /// NP_056165	NM_001134476 /// NM_015350	---	0016020 // membrane // inferred from electronic annotation /// 0016021 // integral to membrane // inferred from electronic annotation	---	---	IPR001611 // Leucine-rich repeat // 1.2E-4 /// IPR001611 // Leucine-rich repeat // 2.9E-6 /// IPR001611 // Leucine-rich repeat // 1.2E-4 /// IPR021040 // Leucine-rich repeat-containing protein 8, N-terminal // 9.2E-30 /// IPR021040 // Leucine-rich repeat-containing protein 8, N-terminal // 2.5E-23	79.8418	74.2028	53.0606	49.3451	76.9708	51.1691	0.664787	-1.50424	0.000416558	0.024257	0.000879538	0.0697209	-0.58904
224973_at	family with sequence similarity 46, member A	FAM46A	AL078599	chr6:82455446-82462491 (-) // 94.13 // q14.1	-	chr6q14	ENSG00000112773	55603	B6E614 /// H0Y5Y3 /// H0Y6D7 /// Q96IP4	NP_060103	NM_017633	---	---	---	---	IPR012937 // Domain of unknown function DUF1693 // 2.8E-181 /// IPR012937 // Domain of unknown function DUF1693 // 2.4E-181 /// IPR012937 // Domain of unknown function DUF1693 // 4.1E-181	185.744	162.317	109.453	109.174	173.636	109.313	0.629551	-1.58843	0.000421747	0.0243436	0.0020382	0.0797348	-0.6676
1556361_s_at	ankyrin repeat domain 13C	ANKRD13C	BC016937	chr1:70818488-70820408 (-) // 98.77 // p31.1	-	chr1p32.3-p31.3	---	81573	Q8N6S4	NP_110443	NM_030816	0006621 // protein retention in ER lumen // inferred from mutant phenotype /// 0010869 // regulation of receptor biosynthetic process // inferred from direct assay /// 2000209 // regulation of anoikis // inferred from direct assay	0005783 // endoplasmic reticulum // inferred from direct assay /// 0005783 // endoplasmic reticulum // inferred from electronic annotation /// 0005789 // endoplasmic reticulum membrane // inferred from electronic annotation /// 0016020 // membrane // inferred from electronic annotation /// 0048471 // perinuclear region of cytoplasm // inferred from direct assay	0005102 // receptor binding // inferred from physical interaction	---	---	310.726	306.579	170.329	200.187	308.646	184.655	0.598277	-1.67147	0.000429439	0.0245944	0.00250805	0.08093	-0.74112
221230_s_at	AT rich interactive domain 4B (RBP1-like)	ARID4B	NM_016374	chr1:235330211-235491253 (-) // 97.28 // q42.3	-	chr1q42.1-q43	ENSG00000054267	51742	A0PJ81 /// F8WB31 /// G8JLI1 /// H0Y7Y8 /// H7C5R6 /// Q4LE39	NP_001193723 /// NP_057458 /// NP_112739	NM_001206794 /// NM_016374 /// NM_031371	0006351 // transcription, DNA-dependent // inferred from electronic annotation /// 0006355 // regulation of transcription, DNA-dependent // inferred from electronic annotation	0005622 // intracellular // inferred from electronic annotation /// 0005634 // nucleus // inferred from electronic annotation /// 0005737 // cytoplasm // inferred from electronic annotation	0003677 // DNA binding // inferred from electronic annotation /// 0005515 // protein binding // inferred from physical interaction	---	IPR001606 // ARID/BRIGHT DNA-binding domain // 1.2E-28 /// IPR001606 // ARID/BRIGHT DNA-binding domain // 2.0E-28 /// IPR012603 // RBB1NT // 1.9E-45 /// IPR012603 // RBB1NT // 3.1E-45	1171.03	1084	775.478	721.988	1126.71	748.252	0.664116	-1.50576	0.000428518	0.0245944	0.000875886	0.0697209	-0.59052
40284_at	forkhead box A2	FOXA2	AB028021	chr20:22561642-22566101 (-) // 94.39 // p11.21	-	chr20p11	ENSG00000125798	3170	B0ZTD4 /// B4DWN5 /// E7EPG7 /// Q9Y261	NP_068556 /// NP_710141	NM_021784 /// NM_153675	0000432 // positive regulation of transcription from RNA polymerase II promoter by glucose // inferred from sequence or structural similarity /// 0000432 // positive regulation of transcription from RNA polymerase II promoter by glucose // inferred from electronic annotation /// 0000433 // negative regulation of transcription from RNA polymerase II promoter by glucose // inferred from sequence or…	0005634 // nucleus // inferred from direct assay /// 0005634 // nucleus // inferred from electronic annotation /// 0005667 // transcription factor complex // not recorded /// 0005737 // cytoplasm // inferred from electronic annotation /// 0044464 // cell part // inferred from electronic annotation	0000978 // RNA polymerase II core promoter proximal region sequence-specific DNA binding // inferred from direct assay /// 0000978 // RNA polymerase II core promoter proximal region sequence-specific DNA binding // inferred from electronic annotation /// 0003677 // DNA binding // inferred from direct assay /// 0003677 // DNA binding // inferred from electronic annotation /// 0003690 // double-str…	---	IPR001766 // Transcription factor, fork head // 2.4E-50 /// IPR001766 // Transcription factor, fork head // 2.5E-50 /// IPR013638 // Fork-head N-terminal // 4.3E-27 /// IPR013638 // Fork-head N-terminal // 4.4E-27 /// IPR018533 // Forkhead box protein, C-terminal // 2.0E-26 /// IPR018533 // Forkhead box protein, C-terminal // 2.0E-26	213.167	200.977	107.03	128.156	206.977	117.109	0.565805	-1.76739	0.0004322	0.024613	0.00371883	0.0878588	-0.82162
1554686_at	staufen, RNA binding protein, homolog 2 (Drosophila)	STAU2	BC008370	chr8:74564503-74659102 (-) // 50.29 // q21.11	-	chr8q21.11	ENSG00000040341	27067	A8K276 /// B7Z1I6 /// B7Z292 /// B7Z8B4 /// E5RFK1 /// E5RGQ5 /// E5RGT3 /// E5RJ67 /// E5RJN7 /// E7EPX0 /// E7ER74 /// E7EVI1 /// E7EVJ4 /// E9PEI3 /// E9PF26 /// E9PF50 /// E9PH62 /// F8VPI7 /// G5EA18 /// H0YBY0 /// Q2TBD5 /// Q4LE57 /// Q9NUL3	NP_001157852 /// NP_001157853 /// NP_001157854 /// NP_001157855 /// NP_001157856 /// NP_001157857 /// NP_055208	NM_001164380 /// NM_001164381 /// NM_001164382 /// NM_001164383 /// NM_001164384 /// NM_001164385 /// NM_014393	0006810 // transport // inferred from electronic annotation	0005622 // intracellular // inferred from electronic annotation /// 0005634 // nucleus // inferred from electronic annotation /// 0005730 // nucleolus // inferred from electronic annotation /// 0005737 // cytoplasm // inferred from electronic annotation /// 0005783 // endoplasmic reticulum // inferred from electronic annotation /// 0005874 // microtubule // inferred from electronic annotation	0003723 // RNA binding // inferred from electronic annotation /// 0003725 // double-stranded RNA binding // inferred from electronic annotation /// 0003725 // double-stranded RNA binding // traceable author statement	---	---	14.1771	15.8497	8.67672	9.63046	14.9901	9.14118	0.609814	-1.63984	0.000431441	0.024613	0.000482585	0.0642178	-0.71356
203624_at	A kinase (PRKA) anchor protein 17A	AKAP17A	NM_005088	chrX:1712333-1721395 (+) // 95.39 // p22.33 /// chrY:1660515-1671395 (+) // 96.13 // p11.32	+	chrXp22.33 and Yp11.32	ENSG00000197976	8227	P46597 /// Q02040 /// Q05DA9	NP_005079	NM_005088 /// NR_027383	0006355 // regulation of transcription, DNA-dependent // non-traceable author statement /// 0006397 // mRNA processing // inferred from electronic annotation /// 0006412 // translation // traceable author statement /// 0007165 // signal transduction // non-traceable author statement /// 0008380 // RNA splicing // inferred from electronic annotation /// 0030187 // melatonin biosynthetic process //…	0005634 // nucleus // inferred from direct assay /// 0005634 // nucleus // inferred from electronic annotation /// 0005681 // spliceosomal complex // inferred from electronic annotation /// 0005829 // cytosol // traceable author statement /// 0016607 // nuclear speck // inferred from direct assay /// 0016607 // nuclear speck // inferred from electronic annotation	0000166 // nucleotide binding // inferred from electronic annotation /// 0003723 // RNA binding // inferred from electronic annotation /// 0005515 // protein binding // inferred from physical interaction /// 0008168 // methyltransferase activity // inferred from electronic annotation /// 0008171 // O-methyltransferase activity // inferred from electronic annotation /// 0008171 // O-methyltransfer…	Biogenic_Amine_Synthesis // GenMAPP	---	610.309	612.832	383.444	427.244	611.568	404.751	0.661825	-1.51097	0.000436065	0.0246937	0.00202485	0.0794772	-0.59548
219227_at	cyclin J-like	CCNJL	NM_024565	chr5:159678670-159682703 (-) // 99.74 // q33.3	-	chr5q33.3	ENSG00000135083	79616	B4DFA1 /// B4DZA8 /// E5RFJ6 /// E7EN43 /// Q8IV13	NP_078841	NM_024565	---	0005634 // nucleus // inferred from electronic annotation	---	---	IPR004367 // Cyclin, C-terminal // 2.5E-26 /// IPR006671 // Cyclin, N-terminal // 2.9E-10	259.079	290.046	180.336	168.829	274.125	174.488	0.636524	-1.57103	0.000437356	0.024726	0.00390379	0.0892334	-0.65171
1557179_s_at	Cysteinyl-tRNA synthetase 2, mitochondrial (putative)	CARS2	AW274658	chr13:111362834-111365856 (-) // 85.62 // q34	-	chr13q34	---	79587	B7Z7E6 /// Q9HA77	NP_078813	NM_024537	0006412 // translation // inferred from electronic annotation /// 0006418 // tRNA aminoacylation for protein translation // traceable author statement /// 0006418 // tRNA aminoacylation for protein translation // inferred from electronic annotation /// 0006423 // cysteinyl-tRNA aminoacylation // not recorded /// 0006423 // cysteinyl-tRNA aminoacylation // inferred from electronic annotation /// 0…	0005737 // cytoplasm // inferred from electronic annotation /// 0005739 // mitochondrion // inferred from electronic annotation /// 0005759 // mitochondrial matrix // inferred from electronic annotation /// 0005829 // cytosol // not recorded	0000166 // nucleotide binding // inferred from electronic annotation /// 0004812 // aminoacyl-tRNA ligase activity // inferred from electronic annotation /// 0004817 // cysteine-tRNA ligase activity // not recorded /// 0004817 // cysteine-tRNA ligase activity // inferred from electronic annotation /// 0005524 // ATP binding // inferred from electronic annotation /// 0016874 // ligase activity // …	---	---	29.6581	28.4894	17.2067	19.5828	29.0678	18.3563	0.631498	-1.58354	0.000440692	0.0248165	0.00331332	0.0863993	-0.66315
227936_at	transmembrane protein 68	TMEM68	AI671172	chr8:56674759-56685937 (-) // 84.07 // q12.1	-	chr8q12.1	ENSG00000167904	137695	E5RGT2 /// E5RHI6 /// E5RHU1 /// E5RHZ2 /// E5RJ96 /// E5RJI9 /// E5RJN2 /// H0YAX4 /// H0YAY9 /// H0YC64 /// Q49A68 /// Q96MH6	NP_689630	NM_152417	0006629 // lipid metabolic process // inferred from electronic annotation /// 0008152 // metabolic process // inferred from electronic annotation /// 0035556 // intracellular signal transduction // inferred from electronic annotation	0005622 // intracellular // inferred from electronic annotation /// 0016020 // membrane // inferred from electronic annotation /// 0016021 // integral to membrane // inferred from electronic annotation	0004629 // phospholipase C activity // inferred from electronic annotation /// 0016746 // transferase activity, transferring acyl groups // inferred from electronic annotation	---	---	577.509	676.441	250.121	319.778	625.021	282.812	0.452485	-2.21002	0.000446473	0.0249468	0.000209336	0.0614243	-1.14406
243188_at	zinc finger protein 283	ZNF283	AI753038	chr19:44352362-44353050 (+) // 99.56 // q13.31	+	chr19q13.31	ENSG00000167637	284349	Q4G0N1 /// Q6RFR4 /// Q8N7M2	NP_862828	NM_181845	0006351 // transcription, DNA-dependent // inferred from electronic annotation /// 0006355 // regulation of transcription, DNA-dependent // inferred from electronic annotation	0005622 // intracellular // inferred from electronic annotation /// 0005634 // nucleus // inferred from electronic annotation	0003676 // nucleic acid binding // inferred from electronic annotation /// 0003677 // DNA binding // inferred from electronic annotation /// 0008270 // zinc ion binding // inferred from electronic annotation /// 0046872 // metal ion binding // inferred from electronic annotation	---	IPR001909 // Krueppel-associated box // 1.2E-28 /// IPR007087 // Zinc finger, C2H2 // 1.9E-8 /// IPR007087 // Zinc finger, C2H2 // 1.5E-9 /// IPR007087 // Zinc finger, C2H2 // 1.9E-9 /// IPR007087 // Zinc finger, C2H2 // 4.2E-9 /// IPR007087 // Zinc finger, C2H2 // 1.5E-9 /// IPR007087 // Zinc finger, C2H2 // 4.5E-8	3171.97	2838.42	1967.17	1989.33	3000.53	1978.24	0.659296	-1.51677	0.000445526	0.0249468	0.00248578	0.0807528	-0.601
228920_at	zinc finger protein 260	ZNF260	BE328273	chr19:37001588-37002255 (-) // 59.94 // q13.12	-	chr19q13.12	ENSG00000254004	339324	A8K5X7 /// Q3ZCT1	NP_001012774 /// NP_001159508 /// NP_001159509 /// NP_001159510	NM_001012756 /// NM_001166036 /// NM_001166037 /// NM_001166038	0006351 // transcription, DNA-dependent // inferred from electronic annotation /// 0006355 // regulation of transcription, DNA-dependent // inferred from electronic annotation /// 0007275 // multicellular organismal development // inferred from electronic annotation	0005622 // intracellular // inferred from electronic annotation /// 0005634 // nucleus // inferred from direct assay /// 0005634 // nucleus // inferred from electronic annotation /// 0005730 // nucleolus // inferred from direct assay /// 0005737 // cytoplasm // inferred from direct assay	0003676 // nucleic acid binding // inferred from electronic annotation /// 0003677 // DNA binding // inferred from electronic annotation /// 0008270 // zinc ion binding // inferred from electronic annotation /// 0046872 // metal ion binding // inferred from electronic annotation	---	IPR007087 // Zinc finger, C2H2 // 1.8E-8 /// IPR007087 // Zinc finger, C2H2 // 5.6E-8 /// IPR007087 // Zinc finger, C2H2 // 1.7E-9 /// IPR007087 // Zinc finger, C2H2 // 2.1E-9 /// IPR007087 // Zinc finger, C2H2 // 8.1E-9 /// IPR007087 // Zinc finger, C2H2 // 3.1E-8 /// IPR007087 // Zinc finger, C2H2 // 3.7E-9 /// IPR007087 // Zinc finger, C2H2 // 6.1E-8	754.838	675.079	464.829	423.694	713.846	443.786	0.621682	-1.60854	0.000451795	0.0249545	0.000565667	0.0642178	-0.68575
206648_at	zinc finger protein 571	ZNF571	NM_016536	chr19:38055165-38085673 (-) // 98.43 // q13.12	-	chr19q13.12	ENSG00000180479	51276	A8K5U8 /// Q24JS6 /// Q7Z3V5	NP_057620	NM_016536	0006351 // transcription, DNA-dependent // inferred from electronic annotation /// 0006355 // regulation of transcription, DNA-dependent // inferred from electronic annotation	0005622 // intracellular // inferred from electronic annotation /// 0005634 // nucleus // inferred from direct assay /// 0005634 // nucleus // inferred from electronic annotation	0003676 // nucleic acid binding // inferred from electronic annotation /// 0003677 // DNA binding // inferred from electronic annotation /// 0008270 // zinc ion binding // inferred from electronic annotation /// 0046872 // metal ion binding // inferred from electronic annotation	---	IPR001909 // Krueppel-associated box // 9.9E-30 /// IPR007087 // Zinc finger, C2H2 // 5.5E-8 /// IPR007087 // Zinc finger, C2H2 // 3.0E-8 /// IPR007087 // Zinc finger, C2H2 // 3.3E-8 /// IPR007087 // Zinc finger, C2H2 // 1.8E-9 /// IPR007087 // Zinc finger, C2H2 // 1.5E-8 /// IPR007087 // Zinc finger, C2H2 // 7.7E-9 /// IPR007087 // Zinc finger, C2H2 // 8.9E-9	63.8405	71.5111	44.5417	41.7236	67.5671	43.1097	0.638028	-1.56733	0.000450114	0.0249545	0.00396589	0.0896626	-0.64831
1558700_s_at	zinc finger protein 260	ZNF260	BC042676	chr19:37001931-37016276 (-) // 61.14 // q13.12	-	chr19q13.12	ENSG00000254004	339324	A8K5X7 /// Q3ZCT1	NP_001012774 /// NP_001159508 /// NP_001159509 /// NP_001159510	NM_001012756 /// NM_001166036 /// NM_001166037 /// NM_001166038	0006351 // transcription, DNA-dependent // inferred from electronic annotation /// 0006355 // regulation of transcription, DNA-dependent // inferred from electronic annotation /// 0007275 // multicellular organismal development // inferred from electronic annotation	0005622 // intracellular // inferred from electronic annotation /// 0005634 // nucleus // inferred from direct assay /// 0005634 // nucleus // inferred from electronic annotation /// 0005730 // nucleolus // inferred from direct assay /// 0005737 // cytoplasm // inferred from direct assay	0003676 // nucleic acid binding // inferred from electronic annotation /// 0003677 // DNA binding // inferred from electronic annotation /// 0008270 // zinc ion binding // inferred from electronic annotation /// 0046872 // metal ion binding // inferred from electronic annotation	---	IPR007087 // Zinc finger, C2H2 // 1.8E-8 /// IPR007087 // Zinc finger, C2H2 // 5.6E-8 /// IPR007087 // Zinc finger, C2H2 // 1.7E-9 /// IPR007087 // Zinc finger, C2H2 // 2.1E-9 /// IPR007087 // Zinc finger, C2H2 // 8.1E-9 /// IPR007087 // Zinc finger, C2H2 // 3.1E-8 /// IPR007087 // Zinc finger, C2H2 // 3.7E-9 /// IPR007087 // Zinc finger, C2H2 // 6.1E-8	1152.49	1010.58	694.829	663.329	1079.24	678.898	0.629071	-1.58965	0.000456381	0.0249687	0.00111001	0.0717072	-0.66875
219178_at	queuine tRNA-ribosyltransferase domain containing 1	QTRTD1	NM_024638	chr3:113775691-113807191 (+) // 77.87 // q13.31	+	chr3q13.31	ENSG00000151576	79691	B7Z472 /// B7Z5R2 /// C9JJ71 /// C9K0B6 /// Q9H974	NP_001243764 /// NP_001243765 /// NP_001243766 /// NP_078914	NM_001256835 /// NM_001256836 /// NM_001256837 /// NM_024638	0006400 // tRNA modification // inferred from electronic annotation /// 0008033 // tRNA processing // inferred from electronic annotation /// 0008616 // queuosine biosynthetic process // inferred from electronic annotation /// 0008616 // queuosine biosynthetic process // inferred from sequence or structural similarity	0005737 // cytoplasm // inferred from sequence or structural similarity /// 0005737 // cytoplasm // inferred from electronic annotation /// 0005739 // mitochondrion // inferred from sequence or structural similarity /// 0005739 // mitochondrion // inferred from electronic annotation	0008479 // queuine tRNA-ribosyltransferase activity // inferred from sequence or structural similarity /// 0008479 // queuine tRNA-ribosyltransferase activity // inferred from electronic annotation /// 0016740 // transferase activity // inferred from electronic annotation /// 0016757 // transferase activity, transferring glycosyl groups // inferred from electronic annotation /// 0046872 // metal …	---	IPR002616 // Queuine/other tRNA-ribosyltransferase // 4.3E-75 /// IPR002616 // Queuine/other tRNA-ribosyltransferase // 3.9E-75	408.57	370.11	252.579	264.055	388.866	258.253	0.66412	-1.50575	0.000455299	0.0249687	0.0034278	0.0869152	-0.59049
1554036_at	zinc finger and BTB domain containing 24	ZBTB24	BC036731	chr6:109802055-109804408 (-) // 90.46 // q21	-	chr6q21	---	9841	O43167	NP_001157785 /// NP_055612	NM_001164313 /// NM_014797	0006351 // transcription, DNA-dependent // inferred from electronic annotation /// 0006355 // regulation of transcription, DNA-dependent // inferred from electronic annotation	0005622 // intracellular // inferred from electronic annotation /// 0005634 // nucleus // inferred from electronic annotation	0003676 // nucleic acid binding // inferred from electronic annotation /// 0003677 // DNA binding // inferred from electronic annotation /// 0005515 // protein binding // inferred from physical interaction /// 0008270 // zinc ion binding // inferred from electronic annotation /// 0046872 // metal ion binding // inferred from electronic annotation	---	---	41.7853	54.3479	22.1909	23.4882	47.6545	22.8303	0.479081	-2.08733	0.000458116	0.0250134	0.00117447	0.07296	-1.06166
231975_s_at	mesoderm induction early response 1, family member 3	MIER3	AK002183	chr5:56215819-56218593 (-) // 99.82 // q11.2	-	chr5q11.2	ENSG00000155545	166968	A8MQD4 /// C9JXP7 /// H7C1J9 /// Q7Z3K6	NP_689835	NM_152622	0006351 // transcription, DNA-dependent // inferred from electronic annotation /// 0006355 // regulation of transcription, DNA-dependent // inferred from electronic annotation	0005634 // nucleus // inferred from electronic annotation	0003677 // DNA binding // inferred from electronic annotation	---	IPR000949 // ELM2 domain // 1.2E-16 /// IPR000949 // ELM2 domain // 1.2E-16	699.322	627.079	440.829	410.559	662.221	425.428	0.642426	-1.5566	0.00047755	0.0255152	0.000791122	0.0675565	-0.6384
229796_at	SIX homeobox 4	SIX4	AI554514	chr14:61176245-61176731 (-) // 99.79 // q23.1	-	chr14q23	ENSG00000100625	51804	G3V2N2 /// G3V416 /// Q9UIU6 /// Q9UL97	NP_059116	NM_017420	0006355 // regulation of transcription, DNA-dependent // inferred from electronic annotation /// 0007275 // multicellular organismal development // inferred from electronic annotation /// 0007519 // skeletal muscle tissue development // inferred from electronic annotation /// 0009653 // anatomical structure morphogenesis // traceable author statement /// 0042472 // inner ear morphogenesis // infe…	0005634 // nucleus // inferred from electronic annotation	0003677 // DNA binding // inferred from electronic annotation /// 0003700 // sequence-specific DNA binding transcription factor activity // inferred from electronic annotation /// 0043565 // sequence-specific DNA binding // inferred from electronic annotation	---	IPR001356 // Homeodomain // 5.6E-18	761.467	707.765	457.579	503.947	734.088	480.213	0.654162	-1.52867	0.000488726	0.0258961	0.0042357	0.091003	-0.61228
242550_at	eukaryotic translation initiation factor 3, subunit B	EIF3B	AA628539	chr7:2415400-2415970 (+) // 74.21 // p22.3	+	chr7p22.3	---	8662	B4DV79 /// B4DXN6 /// P55884 /// Q59FS8 /// Q96G38	NP_001032360 /// NP_003742	NM_001037283 /// NM_003751	0006412 // translation // traceable author statement /// 0006412 // translation // inferred from electronic annotation /// 0006413 // translational initiation // inferred by curator /// 0006413 // translational initiation // inferred from direct assay /// 0006413 // translational initiation // traceable author statement /// 0006413 // translational initiation // inferred from electronic annotatio…	0005737 // cytoplasm // inferred from electronic annotation /// 0005829 // cytosol // traceable author statement /// 0005852 // eukaryotic translation initiation factor 3 complex // inferred from direct assay	0000166 // nucleotide binding // inferred from electronic annotation /// 0003676 // nucleic acid binding // inferred from electronic annotation /// 0003723 // RNA binding // inferred from electronic annotation /// 0003743 // translation initiation factor activity // inferred by curator /// 0003743 // translation initiation factor activity // inferred from direct assay /// 0003743 // translation i…	Translation_Factors // GenMAPP	---	214.148	237.912	152.918	146.517	225.718	149.683	0.663145	-1.50797	0.000494581	0.0260148	0.00359519	0.0873518	-0.59261
223255_at	G2/M-phase specific E3 ubiquitin protein ligase	G2E3	AA642341	chr14:31028363-31089046 (+) // 94.58 // q12	+	chr14q12	ENSG00000092140	55632	B4DIF9 /// B4DL73 /// F5GX24 /// F8VQY7 /// F8VY49 /// F8W0F5 /// G3V3B6 /// G3V483 /// G3V5B6 /// H0YH90 /// H0YI49 /// Q49AD9 /// Q7L622	NP_060239	NM_017769	0000209 // protein polyubiquitination // inferred from electronic annotation /// 0001824 // blastocyst development // inferred from electronic annotation /// 0006464 // cellular protein modification process // inferred from electronic annotation /// 0006915 // apoptotic process // inferred from electronic annotation /// 0007275 // multicellular organismal development // inferred from electronic a…	0005622 // intracellular // inferred from electronic annotation /// 0005634 // nucleus // inferred from electronic annotation /// 0005730 // nucleolus // inferred from electronic annotation /// 0005737 // cytoplasm // inferred from direct assay /// 0005737 // cytoplasm // inferred from electronic annotation /// 0005794 // Golgi apparatus // inferred from direct assay /// 0043231 // intracellular …	0004842 // ubiquitin-protein ligase activity // inferred from electronic annotation /// 0008270 // zinc ion binding // inferred from electronic annotation /// 0016874 // ligase activity // inferred from electronic annotation /// 0016881 // acid-amino acid ligase activity // inferred from electronic annotation /// 0046872 // metal ion binding // inferred from electronic annotation	---	IPR000569 // HECT // 1.2E-16	936.483	865.842	604.862	538.28	900.473	570.602	0.63367	-1.57811	0.000503601	0.0262653	0.00072001	0.0664463	-0.6582
231039_at	N(alpha)-acetyltransferase 30, NatC catalytic subunit	NAA30	BE549532	chr14:57882138-57882622 (+) // 92.23 // q22.3	+	chr14q22.3	ENSG00000139977	122830	B3KS28 /// B4DK34 /// B4E2G1 /// G3V3I2 /// Q147X3	NP_001011713	NM_001011713	---	0005737 // cytoplasm // inferred from electronic annotation	0004596 // peptide alpha-N-acetyltransferase activity // inferred from electronic annotation /// 0008080 // N-acetyltransferase activity // inferred from electronic annotation /// 0016740 // transferase activity // inferred from electronic annotation /// 0016746 // transferase activity, transferring acyl groups // inferred from electronic annotation	---	IPR000182 // GNAT domain // 1.6E-20 /// IPR013653 // FR47-like // 4.4E-12	47.9735	39.8788	25.8643	25.1432	43.7394	25.5013	0.583028	-1.71518	0.000534509	0.0269272	0.00171815	0.0773424	-0.77836
234295_at	debranching enzyme homolog 1 (S. cerevisiae)	DBR1	AK000116	chr3:137879852-137883045 (-) // 76.46 // q22.3	-	chr3q22.3	ENSG00000138231	51163	B3KSR5 /// F5GWV2 /// F8WAY1 /// Q9UK59	NP_057300	NM_016216	0000375 // RNA splicing, via transesterification reactions // inferred from mutant phenotype /// 0000398 // nuclear mRNA splicing, via spliceosome // inferred from electronic annotation /// 0006397 // mRNA processing // inferred from electronic annotation	0005634 // nucleus // inferred from direct assay /// 0005634 // nucleus // inferred from electronic annotation	0008419 // RNA lariat debranching enzyme activity // inferred from mutant phenotype /// 0008419 // RNA lariat debranching enzyme activity // inferred from electronic annotation /// 0016787 // hydrolase activity // inferred from electronic annotation /// 0016788 // hydrolase activity, acting on ester bonds // inferred from electronic annotation /// 0046872 // metal ion binding // inferred from ele…	---	IPR004843 // Metallophosphoesterase domain // 6.6E-21 /// IPR007708 // Lariat debranching enzyme, C-terminal // 4.0E-43	534.263	551.986	311.792	363.089	543.046	336.46	0.619581	-1.614	0.000534428	0.0269272	0.00155903	0.0755003	-0.69064
207345_at	follistatin	FST	NM_006350	chr5:52776594-52781902 (+) // 98.34 // q11.2	+	chr5q11.2	ENSG00000134363	10468	E9PC48 /// H0YA75 /// H0YAF9 /// P19883 /// Q6FHE1	NP_006341 /// NP_037541	NM_006350 /// NM_013409	0000122 // negative regulation of transcription from RNA polymerase II promoter // inferred from direct assay /// 0002244 // hemopoietic progenitor cell differentiation // inferred from direct assay /// 0007165 // signal transduction // non-traceable author statement /// 0007276 // gamete generation // inferred from electronic annotation /// 0007389 // pattern specification process // inferred fr…	0005576 // extracellular region // non-traceable author statement /// 0005576 // extracellular region // inferred from electronic annotation /// 0005634 // nucleus // inferred from electronic annotation /// 0005737 // cytoplasm // inferred from electronic annotation	0004871 // signal transducer activity // non-traceable author statement /// 0005515 // protein binding // inferred from physical interaction /// 0043395 // heparan sulfate proteoglycan binding // inferred from electronic annotation /// 0048185 // activin binding // inferred from physical interaction	TGF_Beta_Signaling_Pathway // GenMAPP	IPR002350 // Proteinase inhibitor I1, Kazal // 1.4E-13 /// IPR002350 // Proteinase inhibitor I1, Kazal // 2.1E-11 /// IPR002350 // Proteinase inhibitor I1, Kazal // 4.7E-13 /// IPR002350 // Proteinase inhibitor I1, Kazal // 8.8E-15 /// IPR011497 // Kazal-type serine protease inhibitor domain // 3.2E-17 /// IPR011497 // Kazal-type serine protease inhibitor domain // 2.4E-15 /// IPR011497 // Kazal-…	148.757	129.822	89.2193	88.9453	138.967	89.0825	0.64103	-1.55999	0.000523522	0.0269272	0.00233077	0.0803008	-0.64153
1552499_a_at	zinc finger and SCAN domain containing 20	ZSCAN20	NM_145238	chr1:33938241-33961992 (+) // 93.3 // p35.1	+	chr1p34.3	ENSG00000121903	7579	A6NJN6 /// P17040	NP_660281	NM_145238	0006351 // transcription, DNA-dependent // inferred from electronic annotation /// 0006355 // regulation of transcription, DNA-dependent // inferred from electronic annotation /// 0016032 // viral reproduction // inferred from electronic annotation	0005622 // intracellular // inferred from electronic annotation /// 0005634 // nucleus // inferred from direct assay /// 0005634 // nucleus // inferred from electronic annotation /// 0005730 // nucleolus // inferred from direct assay /// 0005739 // mitochondrion // inferred from direct assay	0003676 // nucleic acid binding // inferred from electronic annotation /// 0003677 // DNA binding // inferred from electronic annotation /// 0003700 // sequence-specific DNA binding transcription factor activity // inferred from electronic annotation /// 0008270 // zinc ion binding // inferred from electronic annotation /// 0046872 // metal ion binding // inferred from electronic annotation	---	IPR003309 // Transcription regulator SCAN // 1.4E-20 /// IPR003309 // Transcription regulator SCAN // 3.9E-47 /// IPR007087 // Zinc finger, C2H2 // 1.3E-9 /// IPR007087 // Zinc finger, C2H2 // 2.1E-10 /// IPR007087 // Zinc finger, C2H2 // 8.2E-10 /// IPR007087 // Zinc finger, C2H2 // 4.6E-9 /// IPR007087 // Zinc finger, C2H2 // 2.8E-10 /// IPR007087 // Zinc finger, C2H2 // 8.6E-9 /// IPR007087 //…	43.3745	46.7652	27.7563	30.8276	45.038	29.2517	0.64949	-1.53967	0.000527366	0.0269272	0.000809814	0.0675565	-0.62262
228280_at	zinc finger CCCH-type, antiviral 1-like	ZC3HAV1L	AI188445	chr7:138706244-138707183 (-) // 41.53 // q34	-	chr7q34	---	92092	Q96H79	NP_542391	NM_080660	---	---	---	---	---	1580.86	1370.94	940.079	876.522	1472.14	907.73	0.616608	-1.62178	0.000538664	0.0270512	0.00083716	0.0684709	-0.69758
235390_at	SREK1-interacting protein 1	SREK1IP1	AA398321	chr5:64017282-64018648 (-) // 81.48 // q12.3	-	chr5q12.3	ENSG00000153006	285672	Q8N9Q2	NP_776190	NM_173829	0006397 // mRNA processing // inferred from electronic annotation /// 0008380 // RNA splicing // inferred from electronic annotation	---	0003676 // nucleic acid binding // inferred from electronic annotation /// 0008270 // zinc ion binding // inferred from electronic annotation /// 0046872 // metal ion binding // inferred from electronic annotation	---	---	305.945	272.123	184.258	193.41	288.538	188.778	0.654256	-1.52845	0.000546621	0.0272647	0.0040418	0.0897252	-0.61207
225612_s_at	UDP-GlcNAc:betaGal beta-1,3-N-acetylglucosaminyltransferase 5 /// uncharacterized LOC100505668	B3GNT5 /// LOC100505668	BE672260	chr3:182988592-182991172 (+) // 98.81 // q27.1	+	chr3q28	ENSG00000176597	100505668 /// 84002	B3KRF8 /// C9IYY0 /// C9J368 /// C9J5K2 /// Q9BYG0	NP_114436	NM_032047 /// XR_108520 /// XR_112556	0006486 // protein glycosylation // traceable author statement /// 0006486 // protein glycosylation // inferred from electronic annotation /// 0007275 // multicellular organismal development // inferred from electronic annotation /// 0007417 // central nervous system development // inferred from direct assay /// 0009247 // glycolipid biosynthetic process // traceable author statement /// 0016266 …	0000139 // Golgi membrane // traceable author statement /// 0000139 // Golgi membrane // inferred from electronic annotation /// 0005622 // intracellular // inferred from direct assay /// 0005794 // Golgi apparatus // inferred from electronic annotation /// 0016020 // membrane // inferred from electronic annotation /// 0016021 // integral to membrane // inferred from electronic annotation	0008378 // galactosyltransferase activity // inferred from electronic annotation /// 0008457 // beta-galactosyl-N-acetylglucosaminylgalactosylglucosyl-ceramide beta-1,3-acetylglucosaminyltransferase activity // inferred from direct assay /// 0008917 // lipopolysaccharide N-acetylglucosaminyltransferase activity // inferred from electronic annotation /// 0016740 // transferase activity // inferred…	---	IPR002659 // Glycosyl transferase, family 31 // 4.8E-50	984.579	1079.2	516.264	627.864	1030.77	569.286	0.552306	-1.81059	0.000559708	0.0274594	0.000646462	0.0651703	-0.85649
230604_at	---	---	BE670600	chr18:3246072-3246882 (-) // 88.15 // p11.31	-	---	---	---	---	---	---	---	---	---	---	---	612.327	693.549	386.079	425.234	651.676	405.183	0.621758	-1.60834	0.000573013	0.027713	0.000591426	0.0642178	-0.68558
1556047_s_at	melanoma antigen family E, 1	MAGEE1	AI298393	chrX:75651316-75651746 (+) // 60.36 // q13.3	+	chrXq13.3	ENSG00000198934	57692	Q5JXC7 /// Q9HCI5	NP_065983	NM_020932	---	0005634 // nucleus // inferred from sequence or structural similarity /// 0005634 // nucleus // inferred from electronic annotation /// 0005737 // cytoplasm // inferred from electronic annotation /// 0005886 // plasma membrane // inferred from sequence or structural similarity /// 0005886 // plasma membrane // inferred from electronic annotation /// 0016010 // dystrophin-associated glycoprotein c…	0005515 // protein binding // inferred from physical interaction	---	IPR002190 // MAGE protein // 2.5E-54 /// IPR002190 // MAGE protein // 1.4E-34	725.142	732.316	442.348	505.98	728.72	473.096	0.649214	-1.54032	0.000584625	0.0279348	0.00228626	0.0803008	-0.62323
209704_at	metal response element binding transcription factor 2	MTF2	AL523380	chr1:93593798-93604614 (+) // 90.27 // p22.1	+	chr1p22.1	ENSG00000143033	22823	B1AKT6 /// B4DZ69 /// B4DZG1 /// F5GXQ2 /// Q7Z534 /// Q96G26 /// Q9Y483	NP_001157863 /// NP_001157864 /// NP_001157865 /// NP_031384	NM_001164391 /// NM_001164392 /// NM_001164393 /// NM_007358	---	0005634 // nucleus // inferred from direct assay /// 0005634 // nucleus // inferred from electronic annotation /// 0005737 // cytoplasm // inferred from direct assay	0003677 // DNA binding // inferred from electronic annotation /// 0008270 // zinc ion binding // inferred from electronic annotation /// 0046872 // metal ion binding // inferred from electronic annotation	---	IPR019787 // Zinc finger, PHD-finger // 9.9E-14 /// IPR019787 // Zinc finger, PHD-finger // 7.7E-14	531.872	517.066	368.663	327.008	524.417	347.211	0.662091	-1.51037	0.00058389	0.0279348	0.00173797	0.0773424	-0.5949
237449_at	Sp8 transcription factor	SP8	BF447038	chr7:20821894-20822359 (-) // 97.28 // p21.1	-	chr7p21.2	ENSG00000164651	221833	A8K350 /// B4DSW4 /// G3XAB2 /// Q4G0T0 /// Q7Z615 /// Q8IXZ3	NP_874359 /// NP_945194	NM_182700 /// NM_198956	0006351 // transcription, DNA-dependent // inferred from electronic annotation /// 0006355 // regulation of transcription, DNA-dependent // inferred from electronic annotation /// 0009953 // dorsal/ventral pattern formation // inferred from electronic annotation /// 0009954 // proximal/distal pattern formation // inferred from electronic annotation /// 0030326 // embryonic limb morphogenesis // i…	0005622 // intracellular // inferred from electronic annotation /// 0005634 // nucleus // inferred from electronic annotation	0003676 // nucleic acid binding // inferred from electronic annotation /// 0003677 // DNA binding // inferred from electronic annotation /// 0008270 // zinc ion binding // inferred from electronic annotation /// 0046872 // metal ion binding // inferred from electronic annotation	---	IPR007087 // Zinc finger, C2H2 // 4.7E-10	140.889	157.132	96.4027	101.469	148.79	98.9035	0.664723	-1.50439	0.000581118	0.0279348	0.00121571	0.0737151	-0.58918
204422_s_at	fibroblast growth factor 2 (basic)	FGF2	NM_002006	chr4:123747862-123819376 (+) // 88.8 // q27	+	chr4q26	ENSG00000138685	2247	P09038 /// P53370	NP_001997	NM_002006	0000186 // activation of MAPKK activity // inferred from electronic annotation /// 0000187 // activation of MAPK activity // traceable author statement /// 0000189 // MAPK import into nucleus // inferred from electronic annotation /// 0001525 // angiogenesis // inferred from electronic annotation /// 0001658 // branching involved in ureteric bud morphogenesis // inferred from direct assay /// 000…	0005576 // extracellular region // traceable author statement /// 0005576 // extracellular region // inferred from electronic annotation /// 0005615 // extracellular space // inferred from electronic annotation /// 0005615 // extracellular space // traceable author statement /// 0005634 // nucleus // inferred from electronic annotation /// 0005737 // cytoplasm // inferred from electronic annotati…	0005104 // fibroblast growth factor receptor binding // inferred from physical interaction /// 0005104 // fibroblast growth factor receptor binding // inferred from electronic annotation /// 0005125 // cytokine activity // inferred from direct assay /// 0005245 // voltage-gated calcium channel activity // inferred from electronic annotation /// 0005515 // protein binding // inferred from physical…	---	IPR002348 // Interleukin 1/heparin-binding growth factor // 2.6E-45	122.081	102.831	68.615	63.8287	112.043	66.1785	0.590652	-1.69304	0.000592284	0.028078	0.000888949	0.0697209	-0.75962
205453_at	homeobox B2	HOXB2	NM_002145	chr17:46620058-46622341 (-) // 93.29 // q21.32	-	chr17q21.32	ENSG00000173917	3212	H0Y2R9 /// P14652 /// Q14548	NP_002136	NM_002145	0002011 // morphogenesis of an epithelial sheet // inferred from electronic annotation /// 0006351 // transcription, DNA-dependent // inferred from electronic annotation /// 0006355 // regulation of transcription, DNA-dependent // inferred from electronic annotation /// 0006355 // regulation of transcription, DNA-dependent // non-traceable author statement /// 0007275 // multicellular organismal …	0005634 // nucleus // inferred from electronic annotation /// 0005634 // nucleus // inferred from direct assay	0003677 // DNA binding // inferred from electronic annotation /// 0003677 // DNA binding // inferred from direct assay /// 0003700 // sequence-specific DNA binding transcription factor activity // inferred from electronic annotation /// 0003700 // sequence-specific DNA binding transcription factor activity // non-traceable author statement /// 0043565 // sequence-specific DNA binding // inferred …	---	IPR001356 // Homeodomain // 4.0E-26	1060.39	1149.62	703.169	769.157	1104.13	735.423	0.666081	-1.50132	0.00059717	0.0282377	0.000900467	0.0697209	-0.58627
225642_at	KTI12 homolog, chromatin associated (S. cerevisiae) /// thioredoxin domain containing 12 (endoplasmic reticulum)	KTI12 /// TXNDC12	AL581536	chr1:52497777-52499460 (-) // 98.65 // p32.3	-	chr1p32.3	ENSG00000198841	112970 /// 51060	B2R9D9 /// O95881 /// Q96EK9	NP_056997 /// NP_612426	NM_015913 /// NM_138417 /// NR_046405 /// NR_046406	0045454 // cell redox homeostasis // inferred from electronic annotation /// 0055114 // oxidation-reduction process // inferred from electronic annotation	0005783 // endoplasmic reticulum // inferred from electronic annotation /// 0005788 // endoplasmic reticulum lumen // inferred from electronic annotation	0000166 // nucleotide binding // inferred from electronic annotation /// 0005524 // ATP binding // inferred from electronic annotation /// 0016491 // oxidoreductase activity // inferred from electronic annotation /// 0019153 // protein-disulfide reductase (glutathione) activity // inferred from electronic annotation	---	IPR013641 // Chromatin associated protein KTI12 // 3.4E-113	216.983	230.555	129.228	149.84	223.666	139.153	0.622144	-1.60734	0.000602033	0.0283783	0.00106034	0.0711913	-0.68467
243538_at	---	---	AA738314	chr1:16677950-16678396 (-) // 99.78 // p36.13	-	---	---	---	---	---	---	---	---	---	---	---	83.751	83.9843	46.4392	55.3503	83.8675	50.6992	0.604516	-1.65421	0.000606379	0.0284048	0.0026019	0.0824528	-0.72615
231832_at	UDP-N-acetyl-alpha-D-galactosamine:polypeptide N-acetylgalactosaminyltransferase 4 (GalNAc-T4) /// POC1B-GALNT4 readthrough	GALNT4 /// POC1B-GALNT4	AI890347	chr12:89913188-89916640 (-) // 83.42 // q21.33	-	chr12q /// chr12q21.33	ENSG00000257594 /// ENSG00000259075	100528030 /// 8693	B4DMX6 /// F8VUJ3 /// Q8N4A0	NP_001186710 /// NP_001186711 /// NP_003765	NM_001199781 /// NM_001199782 /// NM_003774	0005975 // carbohydrate metabolic process // non-traceable author statement /// 0005975 // carbohydrate metabolic process // inferred from electronic annotation /// 0006486 // protein glycosylation // inferred from electronic annotation /// 0016266 // O-glycan processing // traceable author statement /// 0043687 // post-translational protein modification // traceable author statement /// 0044267 …	0000139 // Golgi membrane // traceable author statement /// 0000139 // Golgi membrane // inferred from electronic annotation /// 0005794 // Golgi apparatus // inferred from direct assay /// 0005794 // Golgi apparatus // inferred from electronic annotation /// 0005794 // Golgi apparatus // traceable author statement /// 0016020 // membrane // inferred from electronic annotation /// 0016021 // inte…	0004653 // polypeptide N-acetylgalactosaminyltransferase activity // inferred from electronic annotation /// 0004653 // polypeptide N-acetylgalactosaminyltransferase activity // traceable author statement /// 0016740 // transferase activity // inferred from electronic annotation /// 0016757 // transferase activity, transferring glycosyl groups // inferred from electronic annotation /// 0030246 //…	---	IPR000772 // Ricin B lectin domain // 1.2E-27 /// IPR000772 // Ricin B lectin domain // 1.2E-27 /// IPR001173 // Glycosyl transferase, family 2 // 2.2E-35 /// IPR001173 // Glycosyl transferase, family 2 // 2.2E-35	222.213	222.91	126.704	149.276	222.561	137.528	0.617932	-1.6183	0.000606402	0.0284048	0.00258299	0.0822432	-0.69448
206448_at	zinc finger protein 365	ZNF365	NM_014951	chr10:64133950-64162207 (+) // 97.35 // q21.2	+	chr10q21.2	ENSG00000138311	22891	C9J1G1 /// Q08ER3 /// Q495P1 /// Q70YC4 /// Q70YC5	NP_055766 /// NP_955522 /// NP_955523 /// NP_955524	NM_014951 /// NM_199450 /// NM_199451 /// NM_199452	---	0005622 // intracellular // inferred from electronic annotation /// 0005737 // cytoplasm // inferred from electronic annotation /// 0005815 // microtubule organizing center // inferred from electronic annotation /// 0005856 // cytoskeleton // inferred from electronic annotation	0005515 // protein binding // inferred from physical interaction /// 0008270 // zinc ion binding // inferred from electronic annotation	---	---	119.461	133.579	73.0786	82.8331	126.323	77.8033	0.615909	-1.62362	0.000630569	0.0290963	0.000522011	0.0642178	-0.69921
206018_at	forkhead box G1	FOXG1	NM_005249	chr14:29236261-29238861 (+) // 81.59 // q12	+	chr14q13	---	2290	P55316	NP_005240	NM_005249	0002052 // positive regulation of neuroblast proliferation // not recorded /// 0002052 // positive regulation of neuroblast proliferation // inferred from electronic annotation /// 0006351 // transcription, DNA-dependent // inferred from electronic annotation /// 0006355 // regulation of transcription, DNA-dependent // non-traceable author statement /// 0006355 // regulation of transcription, DNA…	0005634 // nucleus // non-traceable author statement /// 0005634 // nucleus // inferred from electronic annotation /// 0005667 // transcription factor complex // not recorded	0003677 // DNA binding // traceable author statement /// 0003677 // DNA binding // inferred from electronic annotation /// 0003690 // double-stranded DNA binding // not recorded /// 0003700 // sequence-specific DNA binding transcription factor activity // inferred from electronic annotation /// 0003705 // RNA polymerase II distal enhancer sequence-specific DNA binding transcription factor activit…	---	---	285.719	327.579	163.265	190.203	305.935	176.22	0.576007	-1.73609	0.000657298	0.0297443	0.000348961	0.0614243	-0.79585
235848_x_at	---	---	N35250	chr2:38521087-38521472 (-) // 83.16 // p22.2	-	---	---	---	---	---	---	---	---	---	---	---	285.704	249.685	169.814	148.943	267.088	159.036	0.595446	-1.67941	0.00065826	0.0297443	0.000413937	0.0642178	-0.74796
207125_at	zinc finger protein 225	ZNF225	NM_013362	chr19:44617540-44636984 (+) // 95.13 // q13.31	+	chr19q13.2	ENSG00000256294	7768	B4DXS5 /// F5GWB2 /// O14883 /// Q9UK10	NP_037494	NM_013362	0006351 // transcription, DNA-dependent // inferred from electronic annotation /// 0006355 // regulation of transcription, DNA-dependent // inferred from electronic annotation	0005622 // intracellular // inferred from electronic annotation /// 0005634 // nucleus // inferred from electronic annotation	0003676 // nucleic acid binding // inferred from electronic annotation /// 0003677 // DNA binding // inferred from electronic annotation /// 0008270 // zinc ion binding // inferred from electronic annotation /// 0046872 // metal ion binding // inferred from electronic annotation	---	IPR001909 // Krueppel-associated box // 7.9E-25 /// IPR007087 // Zinc finger, C2H2 // 1.4E-8 /// IPR007087 // Zinc finger, C2H2 // 8.6E-8 /// IPR007087 // Zinc finger, C2H2 // 8.5E-8 /// IPR007087 // Zinc finger, C2H2 // 5.9E-8 /// IPR007087 // Zinc finger, C2H2 // 4.6E-8 /// IPR007087 // Zinc finger, C2H2 // 2.7E-8 /// IPR007087 // Zinc finger, C2H2 // 1.9E-8 /// IPR007087 // Zinc finger, C2H2 /…	86.3779	73.1452	49.5675	48.9676	79.4866	49.2667	0.619811	-1.6134	0.000657293	0.0297443	0.00242433	0.0804623	-0.6901
203323_at	caveolin 2	CAV2	BF197655	chr7:116139654-116148595 (+) // 77.04 // q31.2	+	chr7q31.1	ENSG00000105971	858	E9PCT3 /// P51636 /// Q53X57	NP_001193676 /// NP_001193677 /// NP_001224 /// NP_937855	NM_001206747 /// NM_001206748 /// NM_001233 /// NM_198212	0001937 // negative regulation of endothelial cell proliferation // inferred from sequence or structural similarity /// 0001937 // negative regulation of endothelial cell proliferation // inferred from electronic annotation /// 0006906 // vesicle fusion // inferred from direct assay /// 0007005 // mitochondrion organization // inferred from sequence or structural similarity /// 0007005 // mitocho…	0000139 // Golgi membrane // inferred from electronic annotation /// 0002080 // acrosomal membrane // inferred from electronic annotation /// 0005622 // intracellular // inferred from direct assay /// 0005624 // membrane fraction // inferred from direct assay /// 0005624 // membrane fraction // inferred from electronic annotation /// 0005634 // nucleus // inferred from electronic annotation /// 0…	0000149 // SNARE binding // inferred from electronic annotation /// 0005515 // protein binding // inferred from physical interaction /// 0019905 // syntaxin binding // inferred from electronic annotation /// 0031748 // D1 dopamine receptor binding // inferred from physical interaction /// 0042803 // protein homodimerization activity // inferred from direct assay /// 0051219 // phosphoprotein bind…	Integrin-mediated_cell_adhesion_KEGG // GenMAPP	IPR001612 // Caveolin // 5.1E-69	553.643	471.326	316.942	282.772	510.83	299.371	0.586047	-1.70635	0.000670264	0.0299578	0.000468979	0.0642178	-0.77091
201741_x_at	serine/arginine-rich splicing factor 1	SRSF1	M69040	chr17:56079499-56084622 (-) // 92.86 // q22	-	chr17q22	ENSG00000136450	6426	A8K1L8 /// B7Z570 /// Q07955 /// Q59FA2	NP_001071634 /// NP_008855	NM_001078166 /// NM_006924 /// NR_034041	0000395 // nuclear mRNA 5'-splice site recognition // inferred from direct assay /// 0000398 // nuclear mRNA splicing, via spliceosome // inferred by curator /// 0000398 // nuclear mRNA splicing, via spliceosome // traceable author statement /// 0001701 // in utero embryonic development // inferred from electronic annotation /// 0006366 // transcription from RNA polymerase II promoter // traceabl…	0005634 // nucleus // inferred from electronic annotation /// 0005654 // nucleoplasm // inferred from direct assay /// 0005654 // nucleoplasm // traceable author statement /// 0005681 // spliceosomal complex // inferred from electronic annotation /// 0005737 // cytoplasm // inferred from electronic annotation /// 0016607 // nuclear speck // inferred from direct assay /// 0016607 // nuclear speck …	0000166 // nucleotide binding // inferred from electronic annotation /// 0003676 // nucleic acid binding // inferred from electronic annotation /// 0003723 // RNA binding // inferred from direct assay /// 0003723 // RNA binding // inferred from physical interaction /// 0003723 // RNA binding // inferred from electronic annotation /// 0005515 // protein binding // inferred from physical interactio…	---	IPR000504 // RNA recognition motif domain // 5.3E-21 /// IPR000504 // RNA recognition motif domain // 1.6E-17	52.5532	46.8766	29.7905	33.258	49.6338	31.4764	0.634175	-1.57685	0.00071511	0.0310133	0.00631374	0.0996008	-0.65705
231936_at	homeobox C9	HOXC9	AK000445	chr12:54393912-54397118 (+) // 76.24 // q13.13	+	chr12q13.3	ENSG00000180806	3225	P31274 /// Q8N561	NP_008828	NM_006897	0006351 // transcription, DNA-dependent // inferred from electronic annotation /// 0006355 // regulation of transcription, DNA-dependent // inferred from electronic annotation /// 0007275 // multicellular organismal development // inferred from electronic annotation	0005634 // nucleus // inferred from electronic annotation	0003677 // DNA binding // inferred from electronic annotation /// 0003700 // sequence-specific DNA binding transcription factor activity // inferred from electronic annotation /// 0043565 // sequence-specific DNA binding // inferred from electronic annotation	---	IPR001356 // Homeodomain // 6.9E-25 /// IPR006711 // Hox9, N-terminal activation domain // 4.9E-63	348.052	379.265	201.158	237.6	363.323	218.621	0.601725	-1.66189	0.000716249	0.0310294	0.000788905	0.0675565	-0.73282
231786_at	homeobox A13	HOXA13	BG289306	chr7:27236606-27239696 (-) // 88.89 // p15.2	-	chr7p15.2	ENSG00000106031	3209	P31271 /// Q6DI00	NP_000513	NM_000522	0001501 // skeletal system development // traceable author statement /// 0001570 // vasculogenesis // inferred from electronic annotation /// 0001886 // endothelial cell morphogenesis // inferred from electronic annotation /// 0001894 // tissue homeostasis // inferred from electronic annotation /// 0003281 // ventricular septum development // inferred from electronic annotation /// 0006351 // tra…	0005634 // nucleus // inferred from electronic annotation	0003677 // DNA binding // traceable author statement /// 0003677 // DNA binding // inferred from electronic annotation /// 0003700 // sequence-specific DNA binding transcription factor activity // inferred from electronic annotation /// 0043565 // sequence-specific DNA binding // inferred from electronic annotation /// 0044212 // transcription regulatory region DNA binding // inferred from electr…	---	IPR001356 // Homeodomain // 1.1E-21 /// IPR022067 // Homeobox protein Hox1A3 N-terminal // 3.0E-8 /// IPR022067 // Homeobox protein Hox1A3 N-terminal // 3.2E-27	90.7463	81.1225	52.4997	58.0959	85.7997	55.2269	0.643674	-1.55358	0.000725721	0.0312053	0.00621209	0.0992792	-0.6356
210189_at	heat shock 70kDa protein 1-like	HSPA1L	D85730	chr6:31777513-31782787 (-) // 99.83 // p21.33	-	chr6p21.3	ENSG00000204390 /// ENSG00000206383 /// ENSG00000226704 /// ENSG00000234258 /// ENSG00000236251	3305	B2RCQ9 /// B4DI54 /// B4DXY3 /// F8W1P1 /// F8WEE3 /// H0YIE7 /// P34931 /// Q53FA3	NP_005518	NM_005527	0006950 // response to stress // inferred from electronic annotation /// 0006986 // response to unfolded protein // traceable author statement	0008180 // signalosome // inferred from direct assay	0000166 // nucleotide binding // inferred from electronic annotation /// 0005524 // ATP binding // inferred from electronic annotation	---	IPR004753 // Cell shape determining protein MreB/Mrl // 1.4E-18 /// IPR013126 // Heat shock protein 70 family // 1.7E-276 /// IPR013126 // Heat shock protein 70 family // 2.0E-276	82.5375	93.2251	51.8621	58.2142	87.7185	54.9463	0.626394	-1.59644	0.000745596	0.0315879	0.00057489	0.0642178	-0.67486
240239_at	zinc finger protein 566	ZNF566	N63953	chr19:36938536-36939234 (-) // 79.29 // q13.12	-	chr19q13.12	ENSG00000186017	84924	B4DRR6 /// B7ZAE7 /// C9J2D3 /// C9J6X1 /// Q8N2S2 /// Q969W8	NP_001138815 /// NP_001138816 /// NP_001138817 /// NP_116227	NM_001145343 /// NM_001145344 /// NM_001145345 /// NM_032838	0006351 // transcription, DNA-dependent // inferred from electronic annotation /// 0006355 // regulation of transcription, DNA-dependent // inferred from electronic annotation	0005622 // intracellular // inferred from electronic annotation /// 0005634 // nucleus // inferred from electronic annotation	0003676 // nucleic acid binding // inferred from electronic annotation /// 0003677 // DNA binding // inferred from electronic annotation /// 0008270 // zinc ion binding // inferred from electronic annotation /// 0046872 // metal ion binding // inferred from electronic annotation	---	IPR001909 // Krueppel-associated box // 1.6E-25 /// IPR001909 // Krueppel-associated box // 4.4E-26 /// IPR007087 // Zinc finger, C2H2 // 2.3E-8 /// IPR007087 // Zinc finger, C2H2 // 1.3E-9 /// IPR007087 // Zinc finger, C2H2 // 3.0E-9 /// IPR007087 // Zinc finger, C2H2 // 2.2E-8 /// IPR007087 // Zinc finger, C2H2 // 2.1E-8 /// IPR007087 // Zinc finger, C2H2 // 3.1E-8 /// IPR007087 // Zinc finger,…	656.404	535.099	349.328	316.13	592.664	332.311	0.560709	-1.78346	0.000759619	0.0316276	0.000706029	0.066185	-0.83468
204434_at	spermatogenesis associated 2	SPATA2	NM_006038	chr20:48519930-48531998 (-) // 96.8 // q13.13	-	chr20q13.13	ENSG00000158480	9825	A8K0S9 /// B3KN08 /// B4DID4 /// F5H3K3 /// Q9UM82	NP_001129245 /// NP_006029	NM_001135773 /// NM_006038	0007275 // multicellular organismal development // inferred from electronic annotation /// 0007283 // spermatogenesis // non-traceable author statement /// 0007283 // spermatogenesis // inferred from electronic annotation /// 0030154 // cell differentiation // inferred from electronic annotation	0005634 // nucleus // inferred from electronic annotation /// 0005737 // cytoplasm // inferred from direct assay	---	---	---	370.975	322.488	222.329	195.579	345.883	208.525	0.602877	-1.65871	0.000762152	0.0316592	0.000453169	0.0642178	-0.73006
1557459_at	---	---	AL831884	chr11:111473612-111477674 (+) // 82.38 // q23.1	+	---	---	---	---	---	---	---	---	---	---	---	44.4442	47.983	25.453	30.329	46.1798	27.7841	0.601654	-1.66208	0.000766414	0.0316733	0.000986692	0.0708664	-0.733
222228_s_at	alkB, alkylation repair homolog 4 (E. coli)	ALKBH4	AK026097	chr7:102097294-102105310 (-) // 78.76 // q22.1	-	chr7q22.1	ENSG00000160993	54784	Q9NXW9	NP_060091	NM_017621	0055114 // oxidation-reduction process // inferred from electronic annotation	0005634 // nucleus // inferred from electronic annotation /// 0005737 // cytoplasm // inferred from electronic annotation	0016491 // oxidoreductase activity // inferred from electronic annotation /// 0016702 // oxidoreductase activity, acting on single donors with incorporation of molecular oxygen, incorporation of two atoms of oxygen // inferred from electronic annotation /// 0016706 // oxidoreductase activity, acting on paired donors, with incorporation or reduction of molecular oxygen, 2-oxoglutarate as one donor…	---	IPR005123 // Oxoglutarate/iron-dependent dioxygenase // 1.1E-8	217.769	252.579	146.079	154.069	234.529	150.021	0.639668	-1.56331	0.000766058	0.0316733	0.00141052	0.0738239	-0.6446
209757_s_at	v-myc myelocytomatosis viral related oncogene, neuroblastoma derived (avian)	MYCN	BC002712	chr2:16082045-16087123 (+) // 91.73 // p24.3	+	chr2p24.3	ENSG00000134323	4613	B4DP83 /// B4DRZ1 /// P04198 /// Q53XS5 /// Q9H224	NP_005369	NM_005378	0006355 // regulation of transcription, DNA-dependent // inferred from electronic annotation /// 0006357 // regulation of transcription from RNA polymerase II promoter // traceable author statement	0000785 // chromatin // traceable author statement /// 0005634 // nucleus // inferred from direct assay /// 0005634 // nucleus // inferred from electronic annotation /// 0005634 // nucleus // traceable author statement	0003677 // DNA binding // traceable author statement /// 0003677 // DNA binding // inferred from electronic annotation /// 0003700 // sequence-specific DNA binding transcription factor activity // inferred from electronic annotation /// 0003700 // sequence-specific DNA binding transcription factor activity // traceable author statement /// 0005515 // protein binding // inferred from physical inte…	---	IPR011598 // Helix-loop-helix domain // 2.4E-19 /// IPR012682 // Transcription regulator Myc, N-terminal // 1.1E-132	69.4497	60.131	34.4884	40.4393	64.6227	37.3454	0.577901	-1.7304	0.000795294	0.0322722	0.00760148	0.103825	-0.79111
203153_at	interferon-induced protein with tetratricopeptide repeats 1	IFIT1	NM_001548	chr10:91152405-91163610 (+) // 99.82 // q23.31	+	chr10q23.31	ENSG00000185745	3434	B3KS50 /// D3DR31 /// P09914 /// Q5T7J1	NP_001539	NM_001548	0009615 // response to virus // inferred from direct assay /// 0009615 // response to virus // inferred from electronic annotation /// 0019060 // intracellular transport of viral proteins in host cell // inferred from direct assay /// 0019221 // cytokine-mediated signaling pathway // traceable author statement /// 0032091 // negative regulation of protein binding // inferred from direct assay ///…	0005737 // cytoplasm // inferred from direct assay /// 0005829 // cytosol // traceable author statement	0005515 // protein binding // inferred from physical interaction	---	IPR001440 // Tetratricopeptide TPR-1 // 5.6E-10 /// IPR001440 // Tetratricopeptide TPR-1 // 5.1E-10 /// IPR013105 // Tetratricopeptide TPR2 // 8.6E-9 /// IPR013105 // Tetratricopeptide TPR2 // 7.9E-9	749.008	826.905	405.513	495.221	786.995	448.129	0.569417	-1.75618	0.000803343	0.0323232	0.00073433	0.0666885	-0.81244
208025_s_at	high mobility group AT-hook 2	HMGA2	NM_003483	chr12:66217910-66360075 (+) // 86.49 // q14.3	+	chr12q15	ENSG00000149948	8091	B2KX90 /// D3TVS5 /// F5H2A4 /// F5H2U8 /// F5H6H0 /// F6LHU9 /// H0YFY4 /// P52926 /// Q1M183 /// Q1M185 /// Q1M186 /// Q1M187 /// Q1M188 /// Q59EF8	NP_003474 /// NP_003475	NM_001015886 /// NM_003483 /// NM_003484	0000122 // negative regulation of transcription from RNA polymerase II promoter // inferred from direct assay /// 0001837 // epithelial to mesenchymal transition // inferred from mutant phenotype /// 0002062 // chondrocyte differentiation // inferred from direct assay /// 0003131 // mesodermal-endodermal cell signaling // inferred from mutant phenotype /// 0006284 // base-excision repair // infer…	0000228 // nuclear chromosome // inferred from sequence or structural similarity /// 0000228 // nuclear chromosome // inferred from electronic annotation /// 0000785 // chromatin // inferred from electronic annotation /// 0005634 // nucleus // inferred from direct assay /// 0005634 // nucleus // inferred from electronic annotation /// 0032993 // protein-DNA complex // inferred from direct assay /…	0000975 // regulatory region DNA binding // inferred from direct assay /// 0000988 // protein binding transcription factor activity // inferred from direct assay /// 0001047 // core promoter binding // inferred from direct assay /// 0001071 // nucleic acid binding transcription factor activity // inferred from direct assay /// 0001077 // RNA polymerase II core promoter proximal region sequence-sp…	---	IPR017956 // AT hook, DNA-binding motif // 2.0E-7 /// IPR017956 // AT hook, DNA-binding motif // 7.3E-7	912.948	1055.09	558.945	632.536	981.449	594.602	0.60584	-1.6506	0.000804659	0.0323232	0.000482542	0.0642178	-0.72299
236189_at	ankyrin repeat domain 50	ANKRD50	AW469569	chr4:125628812-125631475 (-) // 91.63 // q28.1	-	chr4q28.1	ENSG00000151458	57182	B4DHJ6 /// E9PDW0 /// Q8TB46 /// Q9ULJ7	NP_001161354 /// NP_065070	NM_001167882 /// NM_020337	---	---	---	---	IPR002110 // Ankyrin repeat // 3.9E-9 /// IPR002110 // Ankyrin repeat // 9.7E-13 /// IPR002110 // Ankyrin repeat // 6.5E-9 /// IPR002110 // Ankyrin repeat // 4.5E-9 /// IPR002110 // Ankyrin repeat // 1.8E-11 /// IPR002110 // Ankyrin repeat // 1.2E-9 /// IPR002110 // Ankyrin repeat // 1.0E-12 /// IPR002110 // Ankyrin repeat // 9.4E-9 /// IPR002110 // Ankyrin repeat // 1.4E-11 /// IPR002110 // Anky…	75.5788	86.1956	54.7498	52.508	80.713	53.6171	0.664296	-1.50535	0.000803899	0.0323232	0.00494966	0.0948228	-0.59011
219179_at	dapper, antagonist of beta-catenin, homolog 1 (Xenopus laevis)	DACT1	NM_016651	chr14:59112081-59115036 (+) // 99.09 // q23.1	+	chr14q23.1	ENSG00000165617	51339	A8MYJ2 /// B7Z673 /// B7ZA54 /// B7ZAV8 /// C9JGV7 /// Q5DM88 /// Q9NYF0	NP_001072988 /// NP_057735	NM_001079520 /// NM_016651 /// NR_046093 /// NR_046095	0007275 // multicellular organismal development // inferred from electronic annotation /// 0016055 // Wnt receptor signaling pathway // inferred from electronic annotation /// 0030178 // negative regulation of Wnt receptor signaling pathway // inferred from genetic interaction /// 0045732 // positive regulation of protein catabolic process // inferred from direct assay	0005634 // nucleus // inferred from electronic annotation /// 0005737 // cytoplasm // inferred from electronic annotation /// 0005737 // cytoplasm // inferred from direct assay	0005515 // protein binding // inferred from physical interaction	---	---	431.468	363.48	251.495	234.023	396.017	242.602	0.612603	-1.63238	0.000828103	0.0327029	0.0011169	0.0717077	-0.70697
1554007_at	---	---	BC036488	chr9:114311101-114766258 (+) // 17.07 // q31.3	+	---	---	---	---	---	---	---	---	---	---	---	86.5904	74.9363	45.2924	51.8327	80.5526	48.4522	0.601497	-1.66252	0.000854006	0.0332512	0.0077394	0.103879	-0.73337
209604_s_at	GATA binding protein 3	GATA3	BC003070	chr10:8096772-8116487 (+) // 96.76 // p14	+	chr10p15	ENSG00000107485	2625	B4DP71 /// F5H1H3 /// P23771	NP_001002295 /// NP_002042	NM_001002295 /// NM_002051	0001709 // cell fate determination // inferred from sequence or structural similarity /// 0001822 // kidney development // inferred from mutant phenotype /// 0001823 // mesonephros development // inferred from sequence or structural similarity /// 0003180 // aortic valve morphogenesis // inferred from sequence or structural similarity /// 0003215 // cardiac right ventricle morphogenesis // inferr…	0000790 // nuclear chromatin // inferred from direct assay /// 0005634 // nucleus // inferred from direct assay /// 0005634 // nucleus // inferred from electronic annotation /// 0005654 // nucleoplasm // traceable author statement /// 0005730 // nucleolus // inferred from direct assay	0000976 // transcription regulatory region sequence-specific DNA binding // inferred from direct assay /// 0000987 // core promoter proximal region sequence-specific DNA binding // inferred from direct assay /// 0001046 // core promoter sequence-specific DNA binding // inferred from direct assay /// 0001071 // nucleic acid binding transcription factor activity // inferred from direct assay /// 00…	---	IPR000679 // Zinc finger, GATA-type // 6.7E-20 /// IPR000679 // Zinc finger, GATA-type // 9.7E-20 /// IPR000679 // Zinc finger, GATA-type // 6.6E-20 /// IPR000679 // Zinc finger, GATA-type // 9.7E-20	392.98	351.122	200.663	239.31	371.462	219.136	0.589928	-1.69512	0.000867198	0.0332925	0.00751763	0.103363	-0.76139
242612_at	---	---	AI922696	chr17:45698038-45698546 (+) // 48.16 // q21.32	+	---	---	---	---	---	---	---	---	---	---	---	58.3783	49.4513	34.6673	32.6444	53.7298	33.6406	0.626109	-1.59717	0.000867436	0.0332925	0.0013976	0.0738239	-0.67552
229071_at	chromosome 17 open reading frame 100	C17orf100	AI681419	chr17:6554997-6556593 (+) // 77.85 // p13.1	+	chr17p13.1	ENSG00000212734 /// ENSG00000256806	388327	A8MU93 /// D3DTM5	NP_001098990	NM_001105520	---	---	---	---	---	148.037	178.234	98.9885	100.859	162.435	99.9192	0.615131	-1.62567	0.00087065	0.0333841	0.00270351	0.0834513	-0.70103
1556301_at	Uncharacterized LOC100287015	LOC100287015	BC024246	chr8:6262437-6264063 (-) // 77.98 // p23.1	-	chr8p23.1	---	100287015	---	---	NR_040040	---	---	---	---	---	157.268	138.573	94.7352	101.295	147.625	97.9599	0.663577	-1.50698	0.000876305	0.0335055	0.00620028	0.0992194	-0.59167
239212_at	LTV1 homolog (S. cerevisiae)	LTV1	AW236214	chr6:144181046-144181840 (+) // 70.68 // q24.2	+	chr6q24.2	ENSG00000135521	84946	B4DTT8 /// Q96GA3	NP_116249	NM_032860	---	0005634 // nucleus // inferred from direct assay /// 0005730 // nucleolus // inferred from direct assay /// 0005737 // cytoplasm // inferred from direct assay	---	---	IPR007307 // Low temperature viability protein // 1.4E-137	39.1585	40.5269	26.652	21.9836	39.8368	24.2054	0.607616	-1.64578	0.000905359	0.033909	0.00493709	0.0947816	-0.71877
244517_x_at	---	---	AW070573	chr6:127590739-127591219 (+) // 96.97 // q22.33	+	---	---	---	---	---	---	---	---	---	---	---	107.773	94.8784	42.0462	56.2945	101.12	48.6514	0.481124	-2.07846	0.000927761	0.0343349	0.0076411	0.103867	-1.05552
205304_s_at	potassium inwardly-rectifying channel, subfamily J, member 8	KCNJ8	NM_004982	chr12:21918454-21927680 (-) // 100.0 // p12.1	-	chr12p11.23	ENSG00000121361	3764	A8K706 /// F5GY12 /// Q15842	NP_004973	NM_004982	0001822 // kidney development // inferred from electronic annotation /// 0006810 // transport // inferred from electronic annotation /// 0006811 // ion transport // inferred from electronic annotation /// 0006813 // potassium ion transport // traceable author statement /// 0006813 // potassium ion transport // inferred from electronic annotation /// 0007268 // synaptic transmission // traceable a…	0005624 // membrane fraction // inferred from electronic annotation /// 0005739 // mitochondrion // inferred from electronic annotation /// 0005792 // microsome // inferred from electronic annotation /// 0005886 // plasma membrane // traceable author statement /// 0008076 // voltage-gated potassium channel complex // traceable author statement /// 0008282 // ATP-sensitive potassium channel comple…	0005216 // ion channel activity // inferred from electronic annotation /// 0005242 // inward rectifier potassium channel activity // traceable author statement /// 0005242 // inward rectifier potassium channel activity // inferred from electronic annotation /// 0005244 // voltage-gated ion channel activity // inferred from electronic annotation /// 0005524 // ATP binding // inferred from electron…	---	---	108.528	121.985	61.8288	74.0786	115.06	67.6773	0.588192	-1.70013	0.000935715	0.0344713	0.000566816	0.0642178	-0.76564
243797_at	serine/threonine kinase 17b	STK17B	AW070323	chr2:197034890-197035391 (-) // 96.51 // q32.3	-	chr2q32.3	---	9262	C9JZJ1 /// O94768 /// Q53QE7 /// Q6FG83 /// Q6FG98	NP_004217	NM_004226	0006468 // protein phosphorylation // inferred from direct assay /// 0006468 // protein phosphorylation // inferred from electronic annotation /// 0006468 // protein phosphorylation // inferred from sequence or structural similarity /// 0006915 // apoptotic process // inferred from electronic annotation /// 0006917 // induction of apoptosis // inferred from mutant phenotype /// 0006917 // inducti…	0005634 // nucleus // inferred from direct assay /// 0005634 // nucleus // inferred from electronic annotation /// 0005634 // nucleus // inferred from sequence or structural similarity /// 0015629 // actin cytoskeleton // inferred from electronic annotation	0000166 // nucleotide binding // inferred from electronic annotation /// 0004672 // protein kinase activity // inferred from sequence or structural similarity /// 0004672 // protein kinase activity // inferred from electronic annotation /// 0004674 // protein serine/threonine kinase activity // inferred from direct assay /// 0004674 // protein serine/threonine kinase activity // inferred from ele…	---	---	66.309	69.3983	37.9368	45.7179	67.836	41.6461	0.613922	-1.62887	0.000939323	0.0345412	0.00193355	0.0783184	-0.70387
215150_at	YOD1 OTU deubiquinating enzyme 1 homolog (S. cerevisiae)	YOD1	AF090896	chr1:207219675-207222316 (-) // 85.08 // q32.2	-	chr1q32.2	ENSG00000180667	55432	Q5VVQ6 /// Q9UI84	NP_061036	NM_018566	0006508 // proteolysis // inferred from electronic annotation /// 0006520 // cellular amino acid metabolic process // inferred from sequence or structural similarity /// 0006986 // response to unfolded protein // inferred from electronic annotation /// 0030433 // ER-associated protein catabolic process // inferred from mutant phenotype /// 0030968 // endoplasmic reticulum unfolded protein respons…	0005622 // intracellular // inferred from electronic annotation	0004843 // ubiquitin-specific protease activity // inferred from direct assay /// 0005515 // protein binding // inferred from physical interaction /// 0008233 // peptidase activity // inferred from electronic annotation /// 0008234 // cysteine-type peptidase activity // inferred from electronic annotation /// 0008270 // zinc ion binding // inferred from electronic annotation /// 0016787 // hydrol…	---	IPR003323 // Ovarian tumour, otubain // 1.3E-19 /// IPR003323 // Ovarian tumour, otubain // 1.7E-19	118.315	106.032	68.6228	54.2466	112.005	61.0128	0.544731	-1.83577	0.000985977	0.0352925	0.000795596	0.0675565	-0.87638
222719_s_at	platelet derived growth factor C	PDGFC	AB033831	chr4:157683793-157892381 (-) // 96.75 // q32.1	-	chr4q32	ENSG00000145431	56034	B2R9K6 /// B4DU34 /// B4E3A5 /// H0Y9N2 /// Q9NRA1	NP_057289	NM_016205 /// NR_036641	0007171 // activation of transmembrane receptor protein tyrosine kinase activity // inferred from electronic annotation /// 0007275 // multicellular organismal development // inferred from electronic annotation /// 0007417 // central nervous system development // traceable author statement /// 0008284 // positive regulation of cell proliferation // inferred from electronic annotation /// 0009887 …	0000139 // Golgi membrane // traceable author statement /// 0005576 // extracellular region // traceable author statement /// 0005576 // extracellular region // inferred from electronic annotation /// 0005615 // extracellular space // inferred from direct assay /// 0005634 // nucleus // inferred from electronic annotation /// 0005737 // cytoplasm // inferred from electronic annotation /// 0005788…	0005161 // platelet-derived growth factor receptor binding // inferred from physical interaction /// 0005161 // platelet-derived growth factor receptor binding // inferred from electronic annotation /// 0008083 // growth factor activity // inferred from electronic annotation /// 0042803 // protein homodimerization activity // inferred from physical interaction /// 0043498 // cell surface binding …	---	IPR000072 // Platelet-derived growth factor (PDGF) // 4.4E-11 /// IPR000072 // Platelet-derived growth factor (PDGF) // 5.9E-12 /// IPR000859 // CUB // 9.5E-21	67.5688	75.5828	49.0437	43.2495	71.4633	46.0555	0.644463	-1.55168	0.00101101	0.0358391	0.00806312	0.104865	-0.63383
229790_at	telomeric repeat binding factor 2	TERF2	AW006832	chr16:69400095-69404438 (-) // 94.97 // q22.1	-	chr16q22.1	ENSG00000132604	7014	H3BR06 /// H3BR37 /// H3BTA7 /// Q15554	NP_005643	NM_005652	0000723 // telomere maintenance // inferred from mutant phenotype /// 0000723 // telomere maintenance // traceable author statement /// 0000723 // telomere maintenance // inferred from electronic annotation /// 0001309 // age-dependent telomere shortening // non-traceable author statement /// 0001701 // in utero embryonic development // inferred from electronic annotation /// 0007004 // telomere …	0000781 // chromosome, telomeric region // inferred from direct assay /// 0000781 // chromosome, telomeric region // inferred from electronic annotation /// 0000783 // nuclear telomere cap complex // inferred from direct assay /// 0000784 // nuclear chromosome, telomeric region // inferred from electronic annotation /// 0001673 // male germ cell nucleus // inferred from electronic annotation /// …	0003677 // DNA binding // inferred from electronic annotation /// 0003691 // double-stranded telomeric DNA binding // inferred from sequence or structural similarity /// 0005515 // protein binding // inferred from physical interaction /// 0008022 // protein C-terminus binding // inferred from physical interaction /// 0042162 // telomeric DNA binding // inferred from direct assay /// 0042162 // te…	---	---	246.038	208.274	148.315	143.649	226.37	145.963	0.6448	-1.55087	0.00103946	0.036236	0.0024786	0.0807373	-0.63308
230992_at	butyrophilin-like 9	BTNL9	T47960	chr5:180485136-180485814 (+) // 76.33 // q35.3	+	chr5q35.3	ENSG00000165810	153579	A6NJ33 /// B7Z4Y8 /// G8JLG5 /// Q6UXG8 /// Q8N324	NP_689760	NM_152547	---	0016020 // membrane // inferred from electronic annotation /// 0016021 // integral to membrane // inferred from electronic annotation	---	---	IPR003877 // SPla/RYanodine receptor SPRY // 3.3E-19 /// IPR003877 // SPla/RYanodine receptor SPRY // 3.3E-19 /// IPR013106 // Immunoglobulin V-set // 3.8E-13	89.7995	83.6364	61.5656	53.8225	86.6633	57.5642	0.664227	-1.50551	0.0010455	0.0363282	0.00127885	0.0738239	-0.59025
214806_at	bicaudal D homolog 1 (Drosophila)	BICD1	U90030	chr12:32487450-32491586 (+) // 91.04 // p11.21	+	chr12p11.2-p11.1	ENSG00000151746	636	A8MVZ6 /// F8VZX7 /// F8W056 /// F8W113 /// Q96G01	NP_001003398 /// NP_001705	NM_001003398 /// NM_001714	0006355 // regulation of transcription, DNA-dependent // inferred from electronic annotation /// 0006396 // RNA processing // traceable author statement /// 0006810 // transport // inferred from electronic annotation /// 0008298 // intracellular mRNA localization // non-traceable author statement /// 0009653 // anatomical structure morphogenesis // traceable author statement /// 0016032 // viral …	0005634 // nucleus // inferred from electronic annotation /// 0005794 // Golgi apparatus // inferred from electronic annotation /// 0005802 // trans-Golgi network // inferred from direct assay /// 0005829 // cytosol // inferred from direct assay /// 0005856 // cytoskeleton // non-traceable author statement /// 0005881 // cytoplasmic microtubule // inferred from direct assay /// 0016020 // membran…	0003677 // DNA binding // inferred from electronic annotation /// 0005200 // structural constituent of cytoskeleton // traceable author statement /// 0005515 // protein binding // inferred from physical interaction /// 0008093 // cytoskeletal adaptor activity // inferred from direct assay /// 0017137 // Rab GTPase binding // inferred from physical interaction /// 0031871 // proteinase activated r…	---	IPR018477 // Bicaudal-D protein, microtubule-associated // 0.0	218.829	190.029	128.078	105.079	203.921	116.01	0.568893	-1.7578	0.00109179	0.0372315	0.000434103	0.0642178	-0.81377
203373_at	suppressor of cytokine signaling 2	SOCS2	NM_003877	chr12:93966458-93969978 (+) // 94.2 // q22	+	chr12q	ENSG00000120833	8835	A8K3D1 /// B4DMW5 /// B5BU82 /// F8VRV3 /// F8VS53 /// F8VU91 /// O14508	NP_001257396 /// NP_001257397 /// NP_001257398 /// NP_001257399 /// NP_001257400 /// NP_003868	NM_001270467 /// NM_001270468 /// NM_001270469 /// NM_001270470 /// NM_001270471 /// NM_003877	0001558 // regulation of cell growth // non-traceable author statement /// 0006916 // anti-apoptosis // traceable author statement /// 0007259 // JAK-STAT cascade // traceable author statement /// 0007568 // aging // inferred from electronic annotation /// 0009966 // regulation of signal transduction // non-traceable author statement /// 0009968 // negative regulation of signal transduction // in…	0005622 // intracellular // inferred from electronic annotation /// 0005737 // cytoplasm // non-traceable author statement /// 0005829 // cytosol // traceable author statement	0005070 // SH3/SH2 adaptor activity // traceable author statement /// 0005131 // growth hormone receptor binding // non-traceable author statement /// 0005148 // prolactin receptor binding // non-traceable author statement /// 0005159 // insulin-like growth factor receptor binding // inferred from physical interaction /// 0005515 // protein binding // inferred from physical interaction /// 000826…	---	IPR000980 // SH2 domain // 1.1E-15 /// IPR001496 // SOCS protein, C-terminal // 2.1E-18	70.5786	79.3285	40.1504	48.5884	74.8256	44.1683	0.590283	-1.6941	0.00110638	0.0374759	0.000647923	0.0651703	-0.76052
212977_at	chemokine (C-X-C motif) receptor 7	CXCR7	AI817041	chr2:237478487-237490997 (+) // 94.04 // q37.3	+	chr2q37.3	ENSG00000144476	57007	P25106	NP_064707	NM_001047841 /// NM_020311	0007155 // cell adhesion // inferred from electronic annotation /// 0007165 // signal transduction // inferred from electronic annotation /// 0007186 // G-protein coupled receptor signaling pathway // inferred from electronic annotation /// 0007275 // multicellular organismal development // inferred from electronic annotation /// 0043066 // negative regulation of apoptotic process // inferred fro…	0005737 // cytoplasm // inferred from electronic annotation /// 0005768 // endosome // inferred from electronic annotation /// 0005769 // early endosome // inferred from electronic annotation /// 0005886 // plasma membrane // traceable author statement /// 0005886 // plasma membrane // inferred from electronic annotation /// 0016020 // membrane // inferred from electronic annotation /// 0016021 /…	0004871 // signal transducer activity // inferred from electronic annotation /// 0004872 // receptor activity // inferred from electronic annotation /// 0004930 // G-protein coupled receptor activity // inferred from electronic annotation /// 0016494 // C-X-C chemokine receptor activity // inferred from mutant phenotype	GPCRDB_Class_A_Rhodopsin-like // GenMAPP /// Smooth_muscle_contraction // GenMAPP	IPR000276 // GPCR, rhodopsin-like, 7TM // 1.7E-59	1650.29	1231.18	750.034	658.896	1425.35	703.009	0.493226	-2.02747	0.00111601	0.0375501	0.000802127	0.0675565	-1.0197
235283_at	integrator complex subunit 6	INTS6	AA262171	chr13:51936524-51937291 (-) // 99.09 // q14.3	-	chr13q14.3	---	26512	B3KQH5 /// B4DL13 /// B4E1J5 /// B4E2C8 /// C9J0C6 /// C9J885 /// C9JAV7 /// C9JVX2 /// C9JXP6 /// C9K0V7 /// F8WAV7 /// F8WBG1 /// G5E9X1 /// Q9UL03	NP_001035026 /// NP_001035027 /// NP_036273	NM_001039937 /// NM_001039938 /// NM_012141	0016180 // snRNA processing // inferred from direct assay	0005634 // nucleus // inferred from direct assay /// 0005634 // nucleus // inferred from electronic annotation /// 0005730 // nucleolus // inferred from direct assay /// 0015629 // actin cytoskeleton // inferred from direct assay /// 0032039 // integrator complex // inferred from direct assay	0004888 // transmembrane signaling receptor activity // traceable author statement /// 0005515 // protein binding // inferred from physical interaction	---	---	27.7639	27.2954	19.364	16.2915	27.5286	17.7615	0.645199	-1.54991	0.0011226	0.0376464	0.00324443	0.0859579	-0.63218
239392_s_at	pogo transposable element with KRAB domain	POGK	AI983896	chr1:166820271-166820692 (+) // 96.12 // q24.1	+	chr1q24.1	ENSG00000143157	57645	B4DF62 /// B4DS22 /// G3V1P0 /// O95880 /// Q5TIJ2 /// Q9P215	NP_060012	NM_017542	0006355 // regulation of transcription, DNA-dependent // inferred from electronic annotation /// 0006916 // anti-apoptosis // non-traceable author statement /// 0007275 // multicellular organismal development // inferred from electronic annotation	0005622 // intracellular // inferred from electronic annotation /// 0005634 // nucleus // inferred from electronic annotation	0003676 // nucleic acid binding // inferred from electronic annotation /// 0003677 // DNA binding // inferred from electronic annotation	---	IPR001909 // Krueppel-associated box // 3.2E-18 /// IPR004875 // DDE superfamily endonuclease, CENP-B-like // 8.6E-56 /// IPR006600 // HTH CenpB-type DNA-binding domain // 1.6E-19 /// IPR018586 // Brinker DNA-binding domain // 4.2E-29	267.674	232.276	163.079	139.329	249.349	150.737	0.604522	-1.6542	0.00113345	0.0379787	0.000465992	0.0642178	-0.72613
226982_at	elongation factor, RNA polymerase II, 2	ELL2	AI745624	chr5:95220803-95222242 (-) // 97.56 // q15	-	chr5q15	ENSG00000118985	22936	B4DL71 /// B4DNK7 /// B4DTQ1 /// D6RC27 /// H0Y8G1 /// O00472 /// Q59FW6 /// Q7Z656	NP_036213	NM_012081	0006351 // transcription, DNA-dependent // inferred from electronic annotation /// 0006355 // regulation of transcription, DNA-dependent // inferred from electronic annotation /// 0006368 // transcription elongation from RNA polymerase II promoter // inferred from electronic annotation /// 0006368 // transcription elongation from RNA polymerase II promoter // traceable author statement /// 000641…	0005634 // nucleus // inferred from direct assay /// 0005634 // nucleus // inferred from electronic annotation /// 0005730 // nucleolus // inferred from direct assay /// 0008023 // transcription elongation factor complex // inferred from electronic annotation /// 0008023 // transcription elongation factor complex // traceable author statement	0003746 // translation elongation factor activity // inferred from electronic annotation	---	IPR010844 // Occludin/RNA polymerase II elongation factor, ELL domain // 7.2E-39 /// IPR019464 // RNA polymerase II elongation factor ELL // 1.1E-111	136.077	128.924	94.5058	81.0669	132.452	87.529	0.660834	-1.51324	0.00119653	0.0390552	0.00188748	0.0781415	-0.59764
206935_at	protocadherin 8	PCDH8	NM_002590	chr13:53418110-53422774 (-) // 96.61 // q14.3	-	chr13q21.1	ENSG00000136099	5100	B4DEQ8 /// O95206	NP_002581 /// NP_116567	NM_002590 /// NM_032949	0001756 // somitogenesis // inferred from electronic annotation /// 0007155 // cell adhesion // inferred from electronic annotation /// 0007156 // homophilic cell adhesion // inferred from electronic annotation /// 0007267 // cell-cell signaling // traceable author statement /// 0007268 // synaptic transmission // inferred from electronic annotation /// 0016331 // morphogenesis of embryonic epith…	0005886 // plasma membrane // traceable author statement /// 0005886 // plasma membrane // inferred from electronic annotation /// 0005887 // integral to plasma membrane // traceable author statement /// 0016020 // membrane // inferred from electronic annotation /// 0016021 // integral to membrane // inferred from electronic annotation /// 0030054 // cell junction // inferred from electronic anno…	0005509 // calcium ion binding // inferred from electronic annotation	---	IPR002126 // Cadherin // 2.7E-13 /// IPR002126 // Cadherin // 5.2E-21 /// IPR002126 // Cadherin // 5.5E-16 /// IPR002126 // Cadherin // 5.9E-20 /// IPR002126 // Cadherin // 7.0E-16 /// IPR002126 // Cadherin // 2.4E-13 /// IPR002126 // Cadherin // 4.6E-21 /// IPR002126 // Cadherin // 4.8E-16 /// IPR002126 // Cadherin // 5.2E-20 /// IPR002126 // Cadherin // 6.2E-16 /// IPR013164 // Cadherin, N-term…	53.8423	52.5936	30.1959	36.6959	53.2142	33.2878	0.62554	-1.59862	0.00121346	0.0394482	0.00541928	0.0965019	-0.67682
218722_s_at	coiled-coil domain containing 51	CCDC51	NM_024661	chr3:48473586-48476428 (-) // 98.4 // p21.31	-	chr3p21.31	ENSG00000164051	79714	C9JPZ8 /// C9JSW8 /// Q96ER9	NP_001243893 /// NP_001243894 /// NP_001243895 /// NP_001243896 /// NP_001243897 /// NP_001243898 /// NP_078937	NM_001256964 /// NM_001256965 /// NM_001256966 /// NM_001256967 /// NM_001256968 /// NM_001256969 /// NM_024661	---	0005634 // nucleus // inferred from direct assay /// 0005730 // nucleolus // inferred from direct assay /// 0005739 // mitochondrion // inferred from direct assay /// 0005739 // mitochondrion // inferred from electronic annotation /// 0016020 // membrane // inferred from electronic annotation /// 0016021 // integral to membrane // inferred from electronic annotation	---	---	---	732.625	818.028	486.437	546.488	774.15	515.59	0.666006	-1.50149	0.00125383	0.040083	0.000895675	0.0697209	-0.58639
1561973_at	SWI/SNF related, matrix associated, actin dependent regulator of chromatin, subfamily c, member 2	SMARCC2	AL833124	chr12:56577132-56583267 (-) // 65.91 // q13.2	-	chr12q13.2	ENSG00000139613	6601	B4DF22 /// F8VTJ5 /// F8VXC8 /// F8VZW6 /// Q59G16 /// Q59GV3 /// Q658P9 /// Q8TAQ2	NP_001123892 /// NP_003066 /// NP_620706	NM_001130420 /// NM_003075 /// NM_139067	0006337 // nucleosome disassembly // inferred from direct assay /// 0006338 // chromatin remodeling // inferred from direct assay /// 0006351 // transcription, DNA-dependent // inferred from electronic annotation /// 0006355 // regulation of transcription, DNA-dependent // inferred from electronic annotation /// 0006357 // regulation of transcription from RNA polymerase II promoter // non-traceab…	0005634 // nucleus // inferred from direct assay /// 0005634 // nucleus // inferred from electronic annotation /// 0005730 // nucleolus // inferred from direct assay /// 0016514 // SWI/SNF complex // inferred from direct assay /// 0017053 // transcriptional repressor complex // inferred from physical interaction /// 0071564 // npBAF complex // inferred from sequence or structural similarity /// 0…	0003677 // DNA binding // inferred from electronic annotation /// 0003713 // transcription coactivator activity // non-traceable author statement /// 0005515 // protein binding // inferred from physical interaction	---	---	41.9844	43.052	25.0739	18.2284	42.5147	21.3788	0.502856	-1.98864	0.00126175	0.0401067	0.00536397	0.0963635	-0.99178
223254_s_at	G2/M-phase specific E3 ubiquitin protein ligase	G2E3	AA887053	chr14:31028363-31089046 (+) // 94.58 // q12	+	chr14q12	ENSG00000092140	55632	B4DIF9 /// B4DL73 /// F5GX24 /// F8VQY7 /// F8VY49 /// F8W0F5 /// G3V3B6 /// G3V483 /// G3V5B6 /// H0YH90 /// H0YI49 /// Q49AD9 /// Q7L622	NP_060239	NM_017769	0000209 // protein polyubiquitination // inferred from electronic annotation /// 0001824 // blastocyst development // inferred from electronic annotation /// 0006464 // cellular protein modification process // inferred from electronic annotation /// 0006915 // apoptotic process // inferred from electronic annotation /// 0007275 // multicellular organismal development // inferred from electronic a…	0005622 // intracellular // inferred from electronic annotation /// 0005634 // nucleus // inferred from electronic annotation /// 0005730 // nucleolus // inferred from electronic annotation /// 0005737 // cytoplasm // inferred from direct assay /// 0005737 // cytoplasm // inferred from electronic annotation /// 0005794 // Golgi apparatus // inferred from direct assay /// 0043231 // intracellular …	0004842 // ubiquitin-protein ligase activity // inferred from electronic annotation /// 0008270 // zinc ion binding // inferred from electronic annotation /// 0016874 // ligase activity // inferred from electronic annotation /// 0016881 // acid-amino acid ligase activity // inferred from electronic annotation /// 0046872 // metal ion binding // inferred from electronic annotation	---	IPR000569 // HECT // 1.2E-16 /// IPR000569 // HECT // 1.1E-16 /// IPR000569 // HECT // 1.4E-16	966.424	877.58	589.517	467.055	920.931	524.744	0.569799	-1.755	0.00126476	0.0401067	0.00116789	0.0729282	-0.81148
[truncated: 31 more rows]

## Sheet: Up_regulated
Probe Set ID	Gene Title	Gene Symbol	Representative Public ID	Alignments	strand	Entrez Gene	SwissProt	RefSeq Protein ID	RefSeq Transcript ID	Gene Ontology Biological Process	Gene Ontology Cellular Component	Gene Ontology Molecular Function	Pathway	InterPro	1_EtOH	2_EtOH	1_LY	2_LY	Mean(EtOH)	Mean(LY)	Ratio(LY vs. EtOH)	Fold-Change(LY vs. EtOH)	p-value(not_paired)	q-value(not_paired)	p-value(paired)	q-value(paired)	log2_fc
[truncated: 328 more rows]
